# Supplementary material for: Placebo and nocebo in clinical practice: An online cross-sectional survey of healthcare professionals from European countries on views, practices and training needs
Source: PLoS One. 2026 Jan 14;21(1):e0338905. doi: 10.1371/journal.pone.0338905 (PMC12834211; doi:10.1371/journal.pone.0338905)
Supplement: S2 File — (XLSX) [file pone.0338905.s002.xlsx]

## Sheet: Sheet
Respondent ID	In giving my consent, I acknowledge that: · I have read the Study Information and have been given the opportunity to discuss the survey and my involvement in it with the University of Bologna/European Pain Federation EFIC. · The procedures required and time involved have been explained to me, and my questions have been answered to my satisfaction. · I understand that participation is voluntary. I…	How important is the healthcare professional conveying positive expectations in patients to treatment efficacy/outcome?	How important is the patient believing in the treatment to treatment efficacy/outcome?	How important is the patient having positive past experiences with the treatment to treatment efficacy/outcome?	How important is the patient trusting in the healthcare professional to treatment efficacy/outcome?	How important is the healthcare professional informing clearly and checking the patient's comprehension about the treatment to treatment efficacy/outcome?	Please describe what non-specific effects mean to you in clinical practice (max. 500 characters).	Please describe what placebo effects mean to you in clinical practice (max. 500 characters).	Please describe what placebo treatment means to you in clinical practice? (max. 500 characters).	Please describe what nocebo effects mean to you in clinical practice (max. 500 characters).	To what extent do you agree that the following factors contribute to the placebo effect?									Do you take advantage of placebo effects in your clinical practice?	Why do you take advantage of the placebo effect? (max.500 characters)	Can you describe an example of when you observed or utilized a placebo effect in the treatment process? (max. 500 characters)	Please select all the specialties in which clinical conditions, in your experience, may benefit from placebo effects																								To what extent does this treatment contribute to activating the placebo effect?
	Response	Response	Response	Response	Response	Response	Open-Ended Response	Open-Ended Response	Open-Ended Response	Open-Ended Response	A treatment with no active ingredient (e.g. sugar pills)	A treatment with an active ingredient but not specific for the clinical condition	An aspect related to the clinical context	An aspect related to patient-clinician relationship	Patient expectations	Patient past experience	A non-specific effect	Regression to the mean (a statistical phenomenon that can make natural variation in repeated data look like real change)	Natural disease progression	Response	Open-Ended Response	Open-Ended Response	Allergology	Alternative Medicine	Anesthesiology	Cardiology	Dermatology	Endocrinology	Gastroenterology	General Medicine	Pharmacology	Gynecology	Neurology	Oncology	Orthopedic	Osteopathy	Otolaryngology	Pediatric	Physiatry	Psychiatry	Psychology	Pulmonology	Rheumatology	Surgery	Urology	Other (please specify)	Vitamins	Supplements	Antidepressants
114511168086	Agree	Extremely important	Extremely important	Extremely important	Extremely important	Extremely important	Non-specific effects in clinical practice encompass therapeutic outcomes that are not directly tied to the specific properties or mechanisms of a treatment. Instead, these effects arise from various contextual factors surrounding the therapeutic process. This includes the patient's expectations, the quality of the doctor-patient relationship, and the overall treatment environment.	Placebo effects in clinical practice refer to positive changes in a patient's condition resulting from psychological factors rather than the treatment itself. These effects demonstrate the impact of patient expectations, beliefs, and the therapeutic context on perceived outcomes. Understanding and harnessing placebo effects ethically can enhance patient well-being, emphasizing the complex interpl…	Placebo treatment in clinical practice involves administering an inactive substance or sham intervention with no therapeutic effect. This helps assess the influence of psychological and contextual factors on a patient's perception of improvement. It is crucial in clinical trials for distinguishing specific treatment effects from non-specific factors, emphasizing the need for transparent and ethic…	Nocebo effects in clinical practice signify negative outcomes or adverse reactions experienced by a patient due to their anticipation of harm, even when receiving an inactive substance or treatment. These effects highlight the significant impact of psychological factors on health outcomes, emphasizing the importance of addressing patient expectations to minimize unnecessary distress and optimize …	5 (Strongly Agree)	4 (Somewhat Agree)	4 (Somewhat Agree)	4 (Somewhat Agree)	4 (Somewhat Agree)	4 (Somewhat Agree)	3 (Neither Agree or Disagree)	4 (Somewhat Agree)	3 (Neither Agree or Disagree)	Yes	In clinical practice, healthcare professionals might use placebos ethically to explore psychological impacts, always with transparency and the patient's well-being in mind.	When the doctor strongly believes in the treatment and conveys this positivity, it can positively influence the patient's expectations, contributing to overall treatment success. This highlights the crucial role of communication and the doctor-patient relationship in the clinical context.										Gynecology															3 (Neutral)	3 (Neutral)	5 (Always)
114650950843	Agree	Very important	Very important	Very important	Very important	Very important
114588735978	Agree	Very important	Very important	Very important	Very important	Very important	Non-specific effects in clinical practice refer to outcomes or changes in a patient's condition that are not directly attributed to the specific treatment administered. These effects can include placebo responses, natural course of the disease, regression to the mean, and various psychological and contextual factors influencing the patient's perception and response to treatment.	Placebo effects, on the other hand, denote improvements in symptoms or outcomes experienced by a patient due to their belief in the therapeutic benefits of a treatment, regardless of the treatment's actual efficacy or pharmacological properties.	10. Placebo treatment in clinical practice refers to the administration of an inert substance or procedure that is believed by the patient to be an active treatment. It can lead to perceived improvements in symptoms due to psychological factors such as expectation and belief in the treatment's efficacy.	11. Nocebo effects in clinical practice refer to negative outcomes or side effects experienced by a patient due to their negative expectations or beliefs about a treatment, even if the treatment itself is inert or harmless. These effects highlight the powerful influence of psychological factors on health outcomes.	4 (Somewhat Agree)	4 (Somewhat Agree)	4 (Somewhat Agree)	4 (Somewhat Agree)	4 (Somewhat Agree)	4 (Somewhat Agree)	4 (Somewhat Agree)	4 (Somewhat Agree)	4 (Somewhat Agree)	Yes	14. The placebo effect is often leveraged in medical practice because it showcases the power of the mind in healing. By harnessing positive beliefs and expectations, placebos can sometimes lead to improvements in symptoms or even actual physiological changes.	15. In a clinical trial for a new pain medication, we incorporated a placebo group to assess the drug's efficacy. Interestingly, some participants in the placebo group reported reduced pain levels, highlighting how strong beliefs and perceptions can influence subjective experiences, even without active medication.																		Psychiatry	Psychology						4 (Sometimes)	4 (Sometimes)	4 (Sometimes)
114517312209	Agree	Very important	Extremely important	Very important	Extremely important	Somewhat important
114513975855	Agree	Extremely important	Extremely important	Extremely important	Extremely important	Extremely important
114553659604	Agree
114547511631	Agree
114519142171	Agree	Very important	Somewhat important	Somewhat important	Very important	Very important
114536484859	Agree
114534345161	Agree	Very important	Extremely important	Very important	Very important	Extremely important
114534185607	Agree	Very important	Extremely important	Very important	Extremely important	Extremely important
114505172833	Agree	Very important	Extremely important	Very important	Very important	Very important
114532967869	Agree
114532598391	Agree	Extremely important	Extremely important	Extremely important	Very important	Extremely important
114510106122	Agree
114532048673	Agree	Extremely important	Very important	Very important	Extremely important	Extremely important	Non-specific effects are really important in clinical practise and they can explain difference in clinical outcomes between patients with the same treatment prescribed by different doctors	Possibility to achive best clinical outcomes for patient	Possibility to help person without adverse effects of the drug	Nocebo effects occur due to innapropriate work with patient	4 (Somewhat Agree)	3 (Neither Agree or Disagree)	5 (Strongly Agree)	5 (Strongly Agree)	5 (Strongly Agree)	5 (Strongly Agree)	4 (Somewhat Agree)	4 (Somewhat Agree)	3 (Neither Agree or Disagree)	Yes	It helps to achieve best possible outcomes	Treatment effectivenes is higher in our practise than in literature	Allergology			Cardiology	Dermatology			General Medicine	Pharmacology		Neurology						Physiatry	Psychiatry	Psychology		Rheumatology				3 (Neutral)	4 (Sometimes)	5 (Always)
114532044436	Agree	Extremely important	Extremely important	Extremely important	Extremely important	Extremely important
114531182174	Agree	Very important	Very important	Extremely important	Very important	Extremely important
114530901136	Agree	Extremely important	Extremely important	Extremely important	Extremely important	Extremely important
114530850124	Agree	Very important	Extremely important	Extremely important	Very important	Extremely important
114530584612	Agree	Very important	Extremely important	Somewhat important	Extremely important	Very important	Client improving for reasons unrelated to treatment	Treatment not evidence based but because patient believes in it leads to positive outcomes	Using non effective treatments according to research	No related effects	4 (Somewhat Agree)	4 (Somewhat Agree)	4 (Somewhat Agree)	4 (Somewhat Agree)	4 (Somewhat Agree)	4 (Somewhat Agree)	4 (Somewhat Agree)	4 (Somewhat Agree)	4 (Somewhat Agree)	Yes	Research Shows if there is strong patient belief in something if will work. If has tried before and failed wouldn't use it but try to address	Massage to promote reassurance everything is in place ,		Alternative Medicine															Physiatry		Psychology						4 (Sometimes)	4 (Sometimes)	2 (Rarely)
114530002099	Agree	Very important	Extremely important	Very important	Extremely important	Extremely important
114529949398	Agree	Very important	Extremely important	Very important	Extremely important	Very important	Effects that are present not necesarely related to one medicin. Simptoms that may be present before the treatment , or may last after the drug. Sometimes related just to the disease	The effect that it is described without a drug adressed to that simptom. Just having a treatment , sometimes not related , does treat another health problem	Giving the pacient a treatment that I expect less than I obtain , as effect. When the pacients is convinced it is the best drug , helps him more that we expect	Effects that are negative , that the pacient believes it is from his treatment. Sometimes based on other person's experience, or false information	2 (Somewhat Disagree)	4 (Somewhat Agree)	5 (Strongly Agree)	4 (Somewhat Agree)	5 (Strongly Agree)	5 (Strongly Agree)	4 (Somewhat Agree)	4 (Somewhat Agree)	5 (Strongly Agree)	Yes	As clinician I need to enhance some benefits of the treatment, when pain is chronic, or we have anxious pacients. So we add some products in the treatments to help the pacient feel better.	When I give a supplement to help with a symptom and the main drug I administered seems to be not 100% effective. Most of the time I get a better feedback.										Gynecology															4 (Sometimes)	4 (Sometimes)	3 (Neutral)
114529777961	Agree	Very important	Very important	Very important	Very important	Extremely important
114522574579	Agree	Extremely important	Extremely important	Extremely important	Extremely important	Very important	this is an effect that can be caused by various factors, e.g. medications. It is not specific to one particular drug	This is the appearance of improvement in the experienced symptoms after using a method that does not have clinical trials confirming its effectiveness in treating these symptoms. This is the result of a group of factors rather than a single method (the patient's attitude, the context of application, the doctor's attitude, etc.)	Using a method that has not been confirmed in clinical trials but provides improvement in a specific patient, due to other factors mentioned in the previous point	the appearance of side effects after using a neutral substance without e.g. pharmacological action ​	5 (Strongly Agree)	5 (Strongly Agree)	5 (Strongly Agree)	5 (Strongly Agree)	5 (Strongly Agree)	5 (Strongly Agree)	5 (Strongly Agree)	5 (Strongly Agree)	5 (Strongly Agree)	No	I don't consciously use the placebo effect	Use of any treatment for a self-limited disease. For example, vitamin C in case of a common cold		Alternative Medicine						General Medicine			Neurology	Oncology				Pediatric	Physiatry	Psychiatry	Psychology						4 (Sometimes)	5 (Always)	2 (Rarely)
114529489808	Agree	Extremely important	Very important	Extremely important	Extremely important	Extremely important
114529488340	Agree
114529158067	Agree	Very important	Very important	Very important	Very important	Very important	a non specific effect is like a placebo effect - when using positive focuslanguage and not using the word pain, a painfull intervention will become less painfull.	positive effect of something that isn't expected to have an effect	use of hypnosis and positive focuslanguage in care for patients during painfull procedures	using the word pain and other negative words will have a negative effect on the patient. A patient who is in hospital is triggered by these negative words and feels it more.	3 (Neither Agree or Disagree)	4 (Somewhat Agree)	4 (Somewhat Agree)	4 (Somewhat Agree)	3 (Neither Agree or Disagree)	4 (Somewhat Agree)	5 (Strongly Agree)	3 (Neither Agree or Disagree)	1 (Strongly Disagree)	Yes	because it helps in my practice - hypnosis is good example to help people without giving them extra pain.	every time i place a IV catheter, or do a woundcare, hypnosis is the only thing I use to make patients comfortable.			Anesthesiology		Dermatology			General Medicine		Gynecology			Orthopedic	Osteopathy		Pediatric		Psychiatry				Surgery	Urology		2 (Rarely)	2 (Rarely)	4 (Sometimes)
114529102396	Agree	Very important	Extremely important	Extremely important	Extremely important	Extremely important
114529055660	Agree	Extremely important	Very important	Very important	Very important	Very important	I am a young neurologist. Non-specific effect is unusual outcome in our patient's treatment. Such us: We usually use piracetam, phezam, vinpocetin for our drug treatment at same time. All of these drug's outcome is same. I think it is non-specific effects.	Placebo effects mean beneficial outcome in patient's treatment. It is also doctor and patient's confidence. Doctor will give the confidence for patient .	It is best drug or any treatment on evidence based medicine for long time experiment. In my practice: We use citicoline venous treatment in patients with acute stroke. That is beneficial effect in our patients as well as placebo treatment.	Nocebo effects reveal usually doctor-patient's bad communication. Like as psychologic process.	4 (Somewhat Agree)	3 (Neither Agree or Disagree)	3 (Neither Agree or Disagree)	5 (Strongly Agree)	3 (Neither Agree or Disagree)	3 (Neither Agree or Disagree)	2 (Somewhat Disagree)	4 (Somewhat Agree)	4 (Somewhat Agree)	Yes	I am trying to give a promise for my patients when it is possible.	Sometimes I am examining transcranial echosonography on my patients. There are 3-4 step examination on head and cervical part of patients. End of all this examination, usually patients will have positive. But also it is placebo effect, without any outcome of treatment				Cardiology	Dermatology			General Medicine			Neurology	Oncology				Pediatric	Physiatry		Psychology						4 (Sometimes)	2 (Rarely)	4 (Sometimes)
114528345803	Agree	Very important	Very important	Extremely important	Very important	Somewhat important
114528738779	Agree	Extremely important	Extremely important	Extremely important	Extremely important	Very important	Those that are not provided by the instructions and pharmacological properties of the drug	Patients with certain diseases show signs of improvement after taking a placebo drug if they believe it is the real thing. Or if it was prescribed by a doctor who is an authority for them.	Prescribing drugs that do not have a real evidence base	a drug that does not have a real pharmacological effect, but causes a negative reaction in the patient	5 (Strongly Agree)	3 (Neither Agree or Disagree)	4 (Somewhat Agree)	4 (Somewhat Agree)	3 (Neither Agree or Disagree)	4 (Somewhat Agree)	3 (Neither Agree or Disagree)	3 (Neither Agree or Disagree)	4 (Somewhat Agree)	Yes	For better patient care	She explained the essence of her illness to a patient with tension headaches, convincingly recommended to stop using NSAID and prescribed magnesium B6 and relaxing exercises. The effect of the doctor's authority and prescribed treatment helped.		Alternative Medicine		Cardiology	Dermatology	Endocrinology	Gastroenterology	General Medicine			Neurology			Osteopathy		Pediatric	Physiatry	Psychiatry	Psychology	Pulmonology					4 (Sometimes)	4 (Sometimes)	3 (Neutral)
114528832406	Agree	Extremely important	Extremely important	Extremely important	Extremely important	Extremely important
114528793647	Agree	Somewhat important	Somewhat important	Somewhat important	Very important	Somewhat important
114528690018	Agree	Extremely important	Extremely important	Very important	Extremely important	Very important	The non specific effect comes as a colateral effect of any type of intervention, but different of the main target of the initial action.	The placebo effect is the main result of a person's belif in a teatment and produces positive effects of the above mentioned therapy.The association between phychological factors and effect become obvious in the placebo practice.	Placebo treatment is a control treatment , a treatment that can not cure a certain disease but which can produce positive effects on the patient.The pacebo treatment is a treatment designed to deceive the participant.	The nocebo effect is a negative result of any type of treatment and is based on the negative perception of the patient towards the treatment itself	3 (Neither Agree or Disagree)	4 (Somewhat Agree)	4 (Somewhat Agree)	5 (Strongly Agree)	3 (Neither Agree or Disagree)	5 (Strongly Agree)	3 (Neither Agree or Disagree)	3 (Neither Agree or Disagree)	4 (Somewhat Agree)	Yes	because of the relation that is developed with the patient and because I use a strong conection with every patient	I think I have observed a placebo effect in oncological patients with lymphedema.Because of a positive effect obtained in a certain therapy for lymphedema, the second therapy, applied on the same patient, in a different segment of the body had much faster results.											Neurology	Oncology									Rheumatology				3 (Neutral)	4 (Sometimes)	3 (Neutral)
114528726391	Agree
114528700924	Agree	Very important	Very important	Very important	Very important	Very important	Eg giving an exercise to improve confidence and it improves sleep	Improving a patient outcome under your care	Eg therapeutic ultrasound for lower back pain	Negative outcome following an active treatment such as exercise prescription in cases where the patient is fearful that exercise will cause harm when there is no indication that is the case	3 (Neither Agree or Disagree)	3 (Neither Agree or Disagree)	4 (Somewhat Agree)	5 (Strongly Agree)	5 (Strongly Agree)	5 (Strongly Agree)	3 (Neither Agree or Disagree)	3 (Neither Agree or Disagree)	4 (Somewhat Agree)	Yes	I work in pain. I will take anything that helps a patient. All pain is real and all reduction in pain reported is real	It’s difficult to be certain but likely with chronic pain when used acupuncture manual therapy taping even given exercises (ratio of placebo to actual benifit will always remain unknown, eg did the exercise change anything structurally or did it increase confidence or did they just believe me because I said it would help or was it changes in the brain, if so is that a placebo if changes in brain …																								Unsure. My experience is in a pain clinic only	4 (Sometimes)	4 (Sometimes)	3 (Neutral)
114528696025	Agree	Somewhat important	Very important	Very important	Extremely important	Extremely important
114528632294	Agree	Very important	Very important	Very important	Very important	Extremely important
114528590672	Agree
114528520268	Agree	Extremely important	Extremely important	Extremely important	Extremely important	Extremely important	It means non specific action out of desired or target effect.	Agent without medical or curable effect	Giving treatment has non medical curable specific effect	Expecting negative outcome for unrelated treatment	5 (Strongly Agree)	5 (Strongly Agree)	5 (Strongly Agree)	5 (Strongly Agree)	5 (Strongly Agree)	5 (Strongly Agree)	5 (Strongly Agree)	5 (Strongly Agree)	5 (Strongly Agree)	Yes	To induce a positive response	Giving saline infusion instead of giving active medication to avoid over dose	Allergology		Anesthesiology	Cardiology	Dermatology	Endocrinology	Gastroenterology	General Medicine		Gynecology	Neurology	Oncology	Orthopedic	Osteopathy	Otolaryngology	Pediatric	Physiatry	Psychiatry	Psychology	Pulmonology	Rheumatology	Surgery	Urology		5 (Always)	5 (Always)	4 (Sometimes)
114528507756	Agree	Very important	Somewhat important	Somewhat important	Somewhat important	Very important
114528486099	Agree
114528479452	Agree	Extremely important	Extremely important	Not so important	Extremely important	Extremely important
114528474764	Agree	Somewhat important	Extremely important	Very important	Extremely important	Extremely important
114511601874	Agree	Very important	Extremely important	Extremely important	Extremely important	Very important
114510267463	Agree	Extremely important	Extremely important	Somewhat important	Extremely important	Extremely important
114528035977	Agree	Very important	Extremely important	Very important	Somewhat important	Very important
114527883880	Agree	Extremely important	Extremely important	Very important	Extremely important	Extremely important	Don t know	Maby patients rational beliefs	Positive beliefs	Unwanted unfounded side effects of treatment	3 (Neither Agree or Disagree)	4 (Somewhat Agree)	3 (Neither Agree or Disagree)	4 (Somewhat Agree)	4 (Somewhat Agree)	4 (Somewhat Agree)	4 (Somewhat Agree)	3 (Neither Agree or Disagree)	3 (Neither Agree or Disagree)	No		Can t remember																Pediatric		Psychiatry	Psychology						4 (Sometimes)	4 (Sometimes)	2 (Rarely)
114527885616	Agree	Very important	Very important	Very important	Very important	Extremely important
114517316816	Agree	Very important	Very important	Somewhat important	Very important	Very important
114527672906	Agree	Somewhat important	Very important	Extremely important	Very important	Very important
114527618484	Agree	Extremely important	Extremely important	Very important	Very important	Very important
114527576258	Agree	Extremely important	Very important	Somewhat important	Very important	Very important
114527557250	Agree	Somewhat important	Very important	Somewhat important	Very important	Very important
114527513232	Agree	Somewhat important	Very important	Very important	Very important	Somewhat important
114527477209	Agree	Extremely important	Extremely important	Very important	Extremely important	Extremely important
114527120000	Agree
114510408206	Agree
114526727807	Agree
114525821544	Agree	Very important	Very important	Extremely important	Very important	Extremely important
114518919562	Agree	Somewhat important	Very important	Very important	Very important	Very important
114524981802	Agree
114524530117	Agree
114524297477	Agree
114523933463	Agree	Very important	Very important	Very important	Very important	Extremely important	Those effects that are not unequivocally associated with the drug, that are not clearly associated with the drug	Effects on a disorder, generally beneficial, following an intervention, usually the administration of a substance, that does not have therapeutic effects	Any type of intervention used with the intention of ameliorating a disorder and which has no therapeutic effect.	Anomalous effects/responses to a therapeutic intervention due to a negative predisposition of the patient to receive the treatment.	4 (Somewhat Agree)	4 (Somewhat Agree)	3 (Neither Agree or Disagree)	5 (Strongly Agree)	5 (Strongly Agree)	4 (Somewhat Agree)	3 (Neither Agree or Disagree)	3 (Neither Agree or Disagree)	3 (Neither Agree or Disagree)	No		Use some suplements in order to improve any aches		Alternative Medicine									Neurology							Psychiatry	Psychology						5 (Always)	5 (Always)	3 (Neutral)
114523932844	Agree
114523359794	Agree	Very important	Very important	Very important	Extremely important	Extremely important
114523321231	Agree	Very important	Extremely important	Very important	Very important	Very important
114523241832	Agree	Extremely important	Very important	Very important	Very important	Not so important
114517523466	Agree	Very important	Very important	Somewhat important	Very important	Extremely important
114523119710	Agree	Somewhat important	Very important	Extremely important	Very important	Extremely important
114523060313	Agree	Somewhat important	Very important	Somewhat important	Very important	Somewhat important
114523082762	Agree	Very important	Very important	Very important	Very important	Very important
114521124034	Agree	Very important	Very important	Very important	Very important	Very important
114522890865	Agree	Very important	Very important	Very important	Very important	Very important
114519423375	Agree
114522768273	Agree
114522712155	Agree	Very important	Extremely important	Very important	Extremely important	Very important
114515047266	Agree	Extremely important	Extremely important	Extremely important	Extremely important	Extremely important
114522660170	Agree	Very important	Extremely important	Extremely important	Very important	Extremely important
114522537008	Agree
114522287070	Agree
114522081306	Agree	Very important	Very important	Very important	Very important	Very important
114521997655	Agree	Very important	Very important	Extremely important	Very important	Very important	openness, friendliness, mindfulness, truth	positive treatment effect for which no other mechanism of action is known other than a positive expectation or positive experience	consciously treat with a procedure for which no mechanism of action is known that leads to the desired therapeutic goal other than a placebo effect	Opposite to placebo - undesirable or negative treatment result without an active mechanism of action for the desired effect	3 (Neither Agree or Disagree)	5 (Strongly Agree)	4 (Somewhat Agree)	4 (Somewhat Agree)	5 (Strongly Agree)	5 (Strongly Agree)	2 (Somewhat Disagree)	2 (Somewhat Disagree)	2 (Somewhat Disagree)	Yes	the doctor is a placebo - you cannot avoid this	when patients have a high treatment commitment																								Pain Medicine	3 (Neutral)	3 (Neutral)	3 (Neutral)
114522010285	Agree	Very important	Extremely important	Extremely important	Very important	Extremely important	For me it's kind of a placebo effect - theoretically it should not have any on the patient, still it has some.	As above - something should not have any effect on the patient but still has and patient reports some (both positive or negative) effects	To be honest, for me it's a lie to the patient. If it's in the clinical trials, then of course it's necessary but the patient knows about it when they sign the consent. Otherwise, it's a lie.	I haven't heard about that.	1 (Strongly Disagree)	3 (Neither Agree or Disagree)	1 (Strongly Disagree)	4 (Somewhat Agree)	1 (Strongly Disagree)	3 (Neither Agree or Disagree)	1 (Strongly Disagree)	2 (Somewhat Disagree)	4 (Somewhat Agree)	No	I don't take advantage (ticked No above)	I only used it in clinical trials couple times, not in every day practice	Allergology	Alternative Medicine					Gastroenterology	General Medicine	Pharmacology							Pediatric		Psychiatry	Psychology						4 (Sometimes)	4 (Sometimes)	2 (Rarely)
114521963079	Agree	Very important	Extremely important	Extremely important	Extremely important	Extremely important
114521911505	Agree	Very important	Very important	Extremely important	Very important	Extremely important	empathy , communication , body language presented by HCP	improvement of any disease or symptom after taking a non active treatment	treatment resembling the active one , but without any theraputic mechanism of action	worsening of any disease or symptom after taking an active treatment	5 (Strongly Agree)	3 (Neither Agree or Disagree)	4 (Somewhat Agree)	4 (Somewhat Agree)	4 (Somewhat Agree)	4 (Somewhat Agree)	5 (Strongly Agree)	3 (Neither Agree or Disagree)	3 (Neither Agree or Disagree)	Yes	in my pain clinic we do a lot of intravenous pharmacological testing with drugs with known mechanism of action and saline , but patients receive the information that each infusion is performed with a potent analgesic drug. After each infusion the pain intensity is assessed using NRS , that way we can identifyi patients with potential strong placebo response , which can be enhanced by psychologica…	as above	Allergology	Alternative Medicine		Cardiology	Dermatology		Gastroenterology	General Medicine		Gynecology	Neurology			Osteopathy		Pediatric	Physiatry	Psychiatry	Psychology	Pulmonology	Rheumatology		Urology	pain medicine	4 (Sometimes)	4 (Sometimes)	3 (Neutral)
114521799036	Agree
114521775524	Agree
114521705971	Agree	Somewhat important	Somewhat important	Very important	Very important	Extremely important	response, possitive or negative, on a system or indication different from that which is being attended, after a therapeutic action, caused by it	part of the response due to the expectations of the patient about obtaining a possitive therapeutic effect, after the aplication of any therapeutic activity or motion	a non-active treatment, which is used to take advantage of the possitive therapeutic expectations of the patient	a negative experience or effect observed on a patient after a therapeutic motion or intervention, due to the negative expectations of the patient about the therapeutic intervention	4 (Somewhat Agree)	5 (Strongly Agree)	5 (Strongly Agree)	5 (Strongly Agree)	5 (Strongly Agree)	5 (Strongly Agree)	4 (Somewhat Agree)	4 (Somewhat Agree)	3 (Neither Agree or Disagree)	Yes	It can contribute to solve minor problems, or to increase the therapeutic effect of even great ones, by a possitive attitude, taking advantage of the expectations and natural healing capabilities of the subject	explaining about the likely effects of an antidepressant treatment		Alternative Medicine			Dermatology		Gastroenterology	General Medicine								Pediatric			Psychology		Rheumatology				4 (Sometimes)	4 (Sometimes)	4 (Sometimes)
114521713914	Agree	Extremely important	Extremely important	Very important	Very important	Extremely important	Factors in addition to active treatment	Fake medication or treatment- no active ingredient	Fake medication or treatment	No effect	5 (Strongly Agree)	4 (Somewhat Agree)	5 (Strongly Agree)	5 (Strongly Agree)	5 (Strongly Agree)	5 (Strongly Agree)	5 (Strongly Agree)	2 (Somewhat Disagree)	1 (Strongly Disagree)	No	I try to build a good relation and instill hope	I try to build a good relation and instill	Allergology	Alternative Medicine																Psychiatry	Psychology						4 (Sometimes)	4 (Sometimes)	4 (Sometimes)
114521751768	Agree
114521747979	Agree	Very important	Extremely important	Somewhat important	Extremely important	Extremely important
114521718655	Agree	Very important	Extremely important	Very important	Extremely important	Extremely important	effects not due to the active ingredient	nonspecific therapeutic effects not due to the active ingredient	to use a medication without an active ingredient or with a not very potent active ingredient, or a medication without therapeutic properties for a specific disease, to induce an improvement in the patient	adverse effects produced by a medication that do not have a pharmacological explanation	5 (Strongly Agree)	4 (Somewhat Agree)	4 (Somewhat Agree)	4 (Somewhat Agree)	4 (Somewhat Agree)	4 (Somewhat Agree)	5 (Strongly Agree)	4 (Somewhat Agree)	3 (Neither Agree or Disagree)	Yes	avorable effect without adverse reaction	patients with psychosomatic issues		Alternative Medicine					Gastroenterology							Osteopathy				Psychiatry	Psychology		Rheumatology				4 (Sometimes)	4 (Sometimes)	3 (Neutral)
114521735943	Agree
114521702317	Agree
114521699276	Agree
114521552659	Agree	Extremely important	Very important	Extremely important	Extremely important	Extremely important
114521550153	Agree
114509998022	Agree	Very important	Extremely important	Very important	Very important	Very important	Do not know	Treatment effect independent of the primary drug mechanism	Not used	All side effects from the drug listed	1 (Strongly Disagree)	3 (Neither Agree or Disagree)	3 (Neither Agree or Disagree)	1 (Strongly Disagree)	1 (Strongly Disagree)	1 (Strongly Disagree)	5 (Strongly Agree)	5 (Strongly Agree)	5 (Strongly Agree)	Yes	Wording in the treatment description	Start with positive effect	Allergology		Anesthesiology				Gastroenterology	General Medicine	Pharmacology		Neurology			Osteopathy		Pediatric		Psychiatry	Psychology	Pulmonology	Rheumatology				4 (Sometimes)	5 (Always)	5 (Always)
114521160875	Agree
114520714159	Agree	Very important	Very important	Extremely important	Very important	Very important
114521016634	Agree	Extremely important	Very important	Extremely important	Extremely important	Extremely important
114521014592	Agree
114520893517	Agree	Very important	Extremely important	Very important	Extremely important	Extremely important
114520882304	Agree	Very important	Extremely important	Very important	Extremely important	Extremely important
114520761413	Agree
114520734038	Agree	Extremely important	Extremely important	Extremely important	Extremely important	Extremely important	Explication of disease and treatment in simple words to the patient, patients contact	Starting a treatment just to do something even though you know this isn’t primary a cure	I don’t use it actively but sometimes one sees a Great effect on medication doses that don’t reach the active dosing	Take an expective period, stop treatment such as a drug holiday	4 (Somewhat Agree)	4 (Somewhat Agree)	5 (Strongly Agree)	5 (Strongly Agree)	5 (Strongly Agree)	5 (Strongly Agree)	3 (Neither Agree or Disagree)	4 (Somewhat Agree)	5 (Strongly Agree)	No	To evaluate how much psychological expectations interfere	In opioid reduction instead of inceease	Allergology	Alternative Medicine		Cardiology	Dermatology		Gastroenterology		Pharmacology	Gynecology	Neurology			Osteopathy	Otolaryngology			Psychiatry	Psychology		Rheumatology				4 (Sometimes)	4 (Sometimes)	4 (Sometimes)
114520723032	Agree
114520702667	Agree	Very important	Very important	Very important	Very important	Very important
114520697560	Agree	Very important	Extremely important	Extremely important	Extremely important	Very important
114520662923	Agree	Somewhat important	Somewhat important	Very important	Somewhat important	Somewhat important	experiences from the patient that they cannot clearly define and differentiate from others	a benefit reported by the patient, or measured by a tool or marker in some way, following or attributed to a treatment or intervention	a treatment or intervention offered to a patient as part of their care, without an active substance/element within it	Poor effects from the same interventions described above	4 (Somewhat Agree)	4 (Somewhat Agree)	4 (Somewhat Agree)	4 (Somewhat Agree)	4 (Somewhat Agree)	4 (Somewhat Agree)	3 (Neither Agree or Disagree)	3 (Neither Agree or Disagree)	3 (Neither Agree or Disagree)	Yes	I don't think I can choose not to	Applying the tape layer intended to protect skin before the tape to prompt position was applied		Alternative Medicine		Cardiology	Dermatology				Pharmacology				Orthopedic												4 (Sometimes)	4 (Sometimes)	4 (Sometimes)
114520595415	Agree	Very important	Extremely important	Very important	Very important	Very important	When therapy works regardless of intervention	When the patients expectations creates a change, not the intervention used	When we use something which has been shown to not have effect, such as acupuncture.	Negative change due to patient expectations	5 (Strongly Agree)	2 (Somewhat Disagree)	4 (Somewhat Agree)	2 (Somewhat Disagree)	5 (Strongly Agree)	2 (Somewhat Disagree)	3 (Neither Agree or Disagree)	4 (Somewhat Agree)	4 (Somewhat Agree)	Yes	If the patient expects a positive change	No		Alternative Medicine								Gynecology									Psychology						4 (Sometimes)	4 (Sometimes)	4 (Sometimes)
114520593050	Agree
114520591796	Agree	Somewhat important	Very important	Extremely important	Very important	Very important
114520479507	Agree
114520420469	Agree	Extremely important	Very important	Not so important	Extremely important	Extremely important	Varying effects not related specifically to treatment	A positive outcome because of a perceived treatment intervention	A treatment which the patient thinks should help but actually no treatment is given	A negative outcome occurs where the treatment is believed to have a negative effect	4 (Somewhat Agree)	4 (Somewhat Agree)	4 (Somewhat Agree)	4 (Somewhat Agree)	4 (Somewhat Agree)	4 (Somewhat Agree)	4 (Somewhat Agree)	4 (Somewhat Agree)	3 (Neither Agree or Disagree)	No	It can be considered a therapeutic tool?	In the past use of Acupuncture		Alternative Medicine											Orthopedic	Osteopathy											4 (Sometimes)	4 (Sometimes)	3 (Neutral)
114520377909	Agree
114520295546	Agree
114520228559	Agree	Extremely important	Extremely important	Somewhat important	Very important	Very important
114514237568	Agree	Very important	Very important	Very important	Very important	Not so important
114520186808	Agree	Extremely important	Somewhat important	Extremely important	Very important	Very important
114520145335	Agree	Very important	Very important	Very important	Extremely important	Very important	.	.	.	.	4 (Somewhat Agree)	3 (Neither Agree or Disagree)	5 (Strongly Agree)	5 (Strongly Agree)	4 (Somewhat Agree)	4 (Somewhat Agree)	3 (Neither Agree or Disagree)	3 (Neither Agree or Disagree)	2 (Somewhat Disagree)	Yes	.	.		Alternative Medicine		Cardiology	Dermatology	Endocrinology	Gastroenterology		Pharmacology	Gynecology	Neurology		Orthopedic	Osteopathy		Pediatric	Physiatry	Psychiatry				Surgery			5 (Always)	4 (Sometimes)	1 (Never)
114520081549	Agree	Extremely important	Very important	Somewhat important	Very important	Extremely important
114519986567	Agree	Extremely important	Very important	Somewhat important	Very important	Very important
114519955439	Agree	Not so important	Extremely important	Very important	Very important	Very important	Effects of intervention beyond the effect that this intervetnion is descigned for.	Treatment effect additional to what can be expected from biological mechanism specific to intervention.	Using intervention that is solely based on placebo effect.	Side effect additional to what can be expected from biological mechanism specific to intervention.	4 (Somewhat Agree)	4 (Somewhat Agree)	4 (Somewhat Agree)	4 (Somewhat Agree)	5 (Strongly Agree)	5 (Strongly Agree)	3 (Neither Agree or Disagree)	4 (Somewhat Agree)	4 (Somewhat Agree)	No	NA	Intramuscular administration of NSAIDs is interpreted by many patients in my region as more effective than oral (both retro- and prospectively).	Allergology	Alternative Medicine	Anesthesiology	Cardiology	Dermatology	Endocrinology	Gastroenterology	General Medicine	Pharmacology	Gynecology	Neurology	Oncology	Orthopedic	Osteopathy	Otolaryngology	Pediatric	Physiatry	Psychiatry	Psychology	Pulmonology	Rheumatology	Surgery	Urology		4 (Sometimes)	4 (Sometimes)	4 (Sometimes)
114514056206	Agree
114512850916	Agree	Very important	Extremely important	Very important	Very important	Very important
114519862528	Agree	Very important	Very important	Somewhat important	Somewhat important	Very important
114519859685	Agree	Extremely important	Extremely important	Very important	Extremely important	Extremely important
114519830972	Agree	Very important	Very important	Extremely important	Very important	Very important	Non clear effects	The pozitiv outcome based in the believe of the patient is taking the treatment	Making believe the patient that is taking the treatment but indeed he is taking a fake one	I have never heard about this effects	1 (Strongly Disagree)	1 (Strongly Disagree)	4 (Somewhat Agree)	5 (Strongly Agree)	5 (Strongly Agree)	5 (Strongly Agree)	3 (Neither Agree or Disagree)	4 (Somewhat Agree)	4 (Somewhat Agree)	No	I want the patient be aware and understands the situation	Afer the first session the patient accepts that all of his problems are ok	Allergology	Alternative Medicine		Cardiology	Dermatology	Endocrinology	Gastroenterology		Pharmacology	Gynecology	Neurology	Oncology			Otolaryngology			Psychiatry	Psychology		Rheumatology		Urology		4 (Sometimes)	4 (Sometimes)	4 (Sometimes)
114519800784	Agree
114519787034	Agree	Extremely important	Not at all important	Very important	Somewhat important	Somewhat important
114519753952	Agree	Very important	Very important	Very important	Very important	Very important
114519746963	Agree
114519741905	Agree
114519732981	Agree
114519723261	Agree	Very important	Very important	Not so important	Extremely important	Very important
114519680137	Agree	Extremely important	Extremely important	Not so important	Extremely important	Very important	Alliance, quality of life, feeling understood	An effect that comes more from expectations than from a specific treatment	The patient can feel much better from something they expect to feel better from. High expectations on the treatment can lead to better resultats, and therefore the clinician should have high expectations on the treatment and the outcome, themselves. If there is no placebo in the treatment, you miss a good possibility.	where a negative outcome occurs due to a belief that the tretment will cause harm.	5 (Strongly Agree)	3 (Neither Agree or Disagree)	4 (Somewhat Agree)	5 (Strongly Agree)	5 (Strongly Agree)	3 (Neither Agree or Disagree)	4 (Somewhat Agree)	2 (Somewhat Disagree)	2 (Somewhat Disagree)	Yes	Why not? If it works, it works.	A patient that has used antidepressants for only a few days and meets me as a clinician and already feel less depressed.	Allergology	Alternative Medicine	Anesthesiology	Cardiology	Dermatology	Endocrinology	Gastroenterology	General Medicine	Pharmacology	Gynecology	Neurology	Oncology	Orthopedic	Osteopathy	Otolaryngology	Pediatric	Physiatry	Psychiatry	Psychology	Pulmonology	Rheumatology	Surgery	Urology		4 (Sometimes)	4 (Sometimes)	4 (Sometimes)
114519588762	Agree	Extremely important	Very important	Somewhat important	Very important	Very important	nil	nil	nil	nil	3 (Neither Agree or Disagree)	3 (Neither Agree or Disagree)	3 (Neither Agree or Disagree)	3 (Neither Agree or Disagree)	3 (Neither Agree or Disagree)	3 (Neither Agree or Disagree)	3 (Neither Agree or Disagree)	3 (Neither Agree or Disagree)	3 (Neither Agree or Disagree)	Yes	nil	nil								General Medicine																	3 (Neutral)	3 (Neutral)	3 (Neutral)
114519513355	Agree
114519489153	Agree	Very important	Very important	Not so important	Extremely important	Very important	Effects beyond specific methods or chosen interventions.	Positive outcomes attributed to being a part of/being provided an inventrvention, regardless of what actually is provided.	Don't know.	Negative outcomes due to being part of treatment irregardless of what the treatment itself consists of.	3 (Neither Agree or Disagree)	3 (Neither Agree or Disagree)	4 (Somewhat Agree)	4 (Somewhat Agree)	5 (Strongly Agree)	4 (Somewhat Agree)	4 (Somewhat Agree)	4 (Somewhat Agree)	3 (Neither Agree or Disagree)	Yes	Why not? If it works, it works.	Through internet provided cbt where I can follow a patients involvement with the material and can see that they haven't been active but still through questionnaires report a lessening of symptoms.	Allergology	Alternative Medicine			Dermatology			General Medicine	Pharmacology									Psychiatry	Psychology						4 (Sometimes)	4 (Sometimes)	4 (Sometimes)
114519486502	Agree	Extremely important	Very important	Very important	Extremely important	Very important
114519463212	Agree
114519434528	Agree	Very important	Somewhat important	Somewhat important	Very important	Very important
114519426450	Agree	Very important	Somewhat important	Somewhat important	Somewhat important	Very important
114519424267	Agree	Extremely important	Extremely important	Extremely important	Extremely important	Extremely important
114519420863	Agree
114519384096	Agree	Somewhat important	Somewhat important	Somewhat important	Somewhat important	Somewhat important
114519381135	Agree
114519354767	Agree	Very important	Extremely important	Extremely important	Very important	Extremely important
114519337881	Agree
114519322771	Agree
114519296855	Agree	Somewhat important	Very important	Somewhat important	Very important	Very important	Life quality	Positive outcomes just from believing in the treatment	Positive side effects unrelated to the common goal or sometimes believing that.	Never heard	5 (Strongly Agree)	5 (Strongly Agree)	3 (Neither Agree or Disagree)	3 (Neither Agree or Disagree)	5 (Strongly Agree)	2 (Somewhat Disagree)	3 (Neither Agree or Disagree)	5 (Strongly Agree)	4 (Somewhat Agree)	Yes	Will is related to outcome	SSRI and the fact that they themselves are responsible for change not the pill	Allergology	Alternative Medicine	Anesthesiology	Cardiology	Dermatology	Endocrinology	Gastroenterology	General Medicine	Pharmacology	Gynecology	Neurology	Oncology	Orthopedic	Osteopathy	Otolaryngology	Pediatric	Physiatry	Psychiatry	Psychology	Pulmonology	Rheumatology	Surgery	Urology		4 (Sometimes)	4 (Sometimes)	4 (Sometimes)
114519305713	Agree
114519272003	Agree	Very important	Very important	Somewhat important	Very important	Very important	Working alliance	Effects not attributed to interventions	Positive expectations	Negative expectations	4 (Somewhat Agree)	3 (Neither Agree or Disagree)	3 (Neither Agree or Disagree)	3 (Neither Agree or Disagree)	5 (Strongly Agree)	4 (Somewhat Agree)	3 (Neither Agree or Disagree)	3 (Neither Agree or Disagree)	3 (Neither Agree or Disagree)	Yes	Positive effects on health is good whatever the reason for the effect	When the patient gets better from getting information regarding a treatment option						Endocrinology	Gastroenterology	General Medicine			Neurology					Pediatric		Psychiatry	Psychology		Rheumatology		Urology		4 (Sometimes)	4 (Sometimes)	4 (Sometimes)
114519273684	Agree
114519258631	Agree	Very important	Extremely important	Not so important	Very important	Extremely important	Effects that are not related to treatments and not due to expectations.	Positive expectations might yield positive results	Treatments with no acknowledged effect but still might yield some positive effect/outcome regardless of what the treatment contain	Adverse expectations might contribute to experiencing negative Symtoms.	4 (Somewhat Agree)	4 (Somewhat Agree)	4 (Somewhat Agree)	4 (Somewhat Agree)	4 (Somewhat Agree)	2 (Somewhat Disagree)	2 (Somewhat Disagree)	5 (Strongly Agree)	3 (Neither Agree or Disagree)	No	I might boost expectations however not with the intention of trigger placebo effect but to increase motivation	Describing treatment effects for other patients.																		Psychiatry	Psychology						3 (Neutral)	3 (Neutral)	4 (Sometimes)
114519212354	Agree	Somewhat important	Somewhat important	Not so important	Somewhat important	Extremely important	I dont know if I understand the question correctley. But one thing I find helpfull is the social interactment, to create an alliance with the patient. To start where they are,if its a place of mistrust or depression o wherever. And being friendly and at the same time being true to my assesment of the patient.	Mostly medicine. But sometimes I presens to be a bit More cheerful than I am.	it is an effect, and beliving is somtetimes the one thing that gives light in the darkness	Also medicine, and interactment with other systems that are supposed to helt patients.	1 (Strongly Disagree)	3 (Neither Agree or Disagree)	4 (Somewhat Agree)	5 (Strongly Agree)	4 (Somewhat Agree)	4 (Somewhat Agree)	3 (Neither Agree or Disagree)	4 (Somewhat Agree)	4 (Somewhat Agree)	Yes	I Will take whatever works for the patient, in order for them to get to a better mental psychological state	With suicidal patients, I make them promise me to come to our next session. They promise with a special handshake, and we solemly look in each others eyes. A promise dosent charge anything and still, patients say when it was total darkness the promise was the only thing hindering them from suicide.																		Psychiatry							2 (Rarely)	2 (Rarely)	4 (Sometimes)
114519223140	Agree
114519187502	Agree
114519186971	Agree
114519174175	Agree	Somewhat important	Somewhat important	Somewhat important	Very important	Somewhat important
114519144144	Agree	Somewhat important	Somewhat important	Not so important	Somewhat important	Extremely important	Effects that arise from mechanisms that are not unique to a specific treatment modality, such as empathy. An example of a specific effect might be breakthroughs to complex transference feelings in psychodynamic psychotherapy.	Effects that are caused by the clients expectations of the treatment rather than what occurs in the treatment in itself.	Treatment that only really aims at appearing credible (thus potentially leveraging the placebo effect) and isn’t primarily concerned with being effective.	Opposite of placebo effect: negative effects that are du to negative expectations, for example if a client is put on a waiting list and expects not to improve or even deteriorate in their state.	5 (Strongly Agree)	3 (Neither Agree or Disagree)	4 (Somewhat Agree)	4 (Somewhat Agree)	5 (Strongly Agree)	4 (Somewhat Agree)	4 (Somewhat Agree)	3 (Neither Agree or Disagree)	3 (Neither Agree or Disagree)	Yes	I work at helping patients develop theories explaining what causes their problems, thus helping them feel more in control and expect that certain actions will alleviate their suffering - these expectations likely lead to a placebo effect.	I agreed with my patients resistance to change, inviting them to become the voice for change, essentially helping them convince themselves of the benefits of the therapeutic task at hand.	Allergology	Alternative Medicine	Anesthesiology	Cardiology	Dermatology	Endocrinology	Gastroenterology	General Medicine	Pharmacology	Gynecology	Neurology	Oncology	Orthopedic	Osteopathy	Otolaryngology	Pediatric	Physiatry	Psychiatry	Psychology	Pulmonology	Rheumatology	Surgery	Urology		4 (Sometimes)	4 (Sometimes)	4 (Sometimes)
114519152227	Agree	Very important	Very important	Somewhat important	Very important	Very important
114519139806	Agree	Extremely important	Extremely important	Somewhat important	Extremely important	Extremely important
114519136043	Agree
114519117303	Agree	Extremely important	Extremely important	Somewhat important	Very important	Very important
114519109650	Agree	Very important	Somewhat important	Not at all important	Very important	Very important
114519105229	Agree
114519093619	Agree	Somewhat important	Very important	Somewhat important	Very important	Somewhat important
114519089544	Agree
114519078899	Agree	Somewhat important	Very important	Not so important	Very important	Somewhat important
114519079107	Agree	Extremely important	Very important	Somewhat important	Somewhat important	Very important
114519070365	Agree	Very important	Extremely important	Not so important	Extremely important	Very important	Effects om symptoms that are not necessarily specific to for example social phobia or other diagnosis	The effect of belief that an intervention will be efficacious	Nothing in particular	The effect of believing that an intervention will not be effective	5 (Strongly Agree)	1 (Strongly Disagree)	3 (Neither Agree or Disagree)	3 (Neither Agree or Disagree)	5 (Strongly Agree)	4 (Somewhat Agree)	4 (Somewhat Agree)	3 (Neither Agree or Disagree)	4 (Somewhat Agree)	Yes	Pragmatism	Patient who wanted to continue with alt-medicine sleeping aid	Allergology	Alternative Medicine	Anesthesiology	Cardiology	Dermatology	Endocrinology	Gastroenterology	General Medicine	Pharmacology	Gynecology	Neurology		Orthopedic			Pediatric		Psychiatry	Psychology	Pulmonology	Rheumatology	Surgery	Urology		4 (Sometimes)	4 (Sometimes)	4 (Sometimes)
114519077183	Agree	Very important	Somewhat important	Not so important	Very important	Somewhat important
114519067375	Agree	Extremely important	Very important	Not so important	Extremely important	Very important
114519053036	Agree	Somewhat important	Extremely important	Very important	Extremely important	Very important	If the treatment has an effect that was positive or negative that you were not aiming at. For example you treat CBT and you have a target but the treatment also makes the patient more at ease in general life from just seeing somebode regulary that takes care of/shows intrest in them.	That treatment have an effect that is not related to the treatment in it self but the patient gets this from believing he or she receieves treatment that has this effect.	That you give a treatment with the aim of having a placebo effect.	That patients can experience side effects that are uncomfortable because they think a pill will give this effect.	3 (Neither Agree or Disagree)	3 (Neither Agree or Disagree)	4 (Somewhat Agree)	5 (Strongly Agree)	5 (Strongly Agree)	4 (Somewhat Agree)	3 (Neither Agree or Disagree)	2 (Somewhat Disagree)	2 (Somewhat Disagree)	Yes	Because sometimes i am tired and the patient wants the medicine and i dont have the energy to argue	No, sorry.	Allergology	Alternative Medicine	Anesthesiology	Cardiology	Dermatology			General Medicine	Pharmacology	Gynecology	Neurology	Oncology				Pediatric		Psychiatry	Psychology		Rheumatology				4 (Sometimes)	5 (Always)	5 (Always)
114519059201	Agree
114519039176	Agree	Very important	Very important	Not so important	Very important	Extremely important
114519032200	Agree
114519022392	Agree
114519017647	Agree
114519014827	Agree	Extremely important	Extremely important	Somewhat important	Very important	Very important
114518999823	Agree
114510035940	Agree	Extremely important	Very important	Very important	Very important	Extremely important
114518974192	Agree	Somewhat important	Very important	Extremely important	Very important	Extremely important
114518927809	Agree
114518871445	Agree	Very important	Very important	Somewhat important	Extremely important	Very important
114518553186	Agree
114518546737	Agree
114518444021	Agree	Somewhat important	Very important	Somewhat important	Very important	Somewhat important	no idea	positive outcome (here pain reduction) due to (positive) beliefs of patient	pain reduction due to e.g. inert substance of inactive control treatment	negative outcome (pain increase) due to negative beliefs in the treatment	5 (Strongly Agree)	3 (Neither Agree or Disagree)	4 (Somewhat Agree)	4 (Somewhat Agree)	5 (Strongly Agree)	4 (Somewhat Agree)	3 (Neither Agree or Disagree)	4 (Somewhat Agree)	4 (Somewhat Agree)	No		positive attitude regarding a treatment gives (possibly) a placebo effect		Alternative Medicine	Anesthesiology	Cardiology	Dermatology	Endocrinology	Gastroenterology	General Medicine		Gynecology	Neurology		Orthopedic	Osteopathy	Otolaryngology	Pediatric		Psychiatry	Psychology	Pulmonology	Rheumatology	Surgery	Urology		4 (Sometimes)	4 (Sometimes)	4 (Sometimes)
114518221835	Agree	Very important	Very important	Very important	Very important	Extremely important	effects not related to drug and treatment itself directly	the (positive) effect of treatment not related to the drug	a treatment that is not the conventional drug	I have no clear idea about	4 (Somewhat Agree)	4 (Somewhat Agree)	4 (Somewhat Agree)	4 (Somewhat Agree)	4 (Somewhat Agree)	4 (Somewhat Agree)	3 (Neither Agree or Disagree)	3 (Neither Agree or Disagree)	3 (Neither Agree or Disagree)	Yes	because they can contribute to the cure even if they are not the drug/treatment itself	the clinical setting and also the confidence with the healthcare professionist enhance the well-being of patients												Oncology				Pediatric								chronic rare disease	3 (Neutral)	3 (Neutral)	3 (Neutral)
114518182123	Agree
114518169320	Agree	Very important	Very important	Very important	Extremely important	Very important	Empathy, listening to the patient, expectations, former treatments, effects, that are not due to an substance or intervention,	biopsychological effects, conditioning, neurobiological components	treatment with an inert substance	expectations, conditioning, effects, that have no specific mechanism but lead to negative outcome through biopsychological components	1 (Strongly Disagree)	1 (Strongly Disagree)	5 (Strongly Agree)	5 (Strongly Agree)	5 (Strongly Agree)	5 (Strongly Agree)	3 (Neither Agree or Disagree)	4 (Somewhat Agree)	4 (Somewhat Agree)	Yes	You cannot not take advantage of it	Empathy	Allergology		Anesthesiology	Cardiology	Dermatology	Endocrinology	Gastroenterology	General Medicine	Pharmacology	Gynecology	Neurology	Oncology	Orthopedic	Osteopathy	Otolaryngology	Pediatric	Physiatry	Psychiatry	Psychology	Pulmonology	Rheumatology	Surgery	Urology	Physiotherapy	5 (Always)	5 (Always)	5 (Always)
114518126980	Agree
114518064141	Agree
114518006844	Agree	Very important	Extremely important	Extremely important	Extremely important	Very important	I do not understand this question	A placebo effect is an positive effect of treatment based of the believings of patient that the treatment will work. The is no biomedical significant effect.	A treatment that has no effect and no side effects objectively.	Sideeffects that occurs as the patients expects them.	1 (Strongly Disagree)	1 (Strongly Disagree)	4 (Somewhat Agree)	4 (Somewhat Agree)	5 (Strongly Agree)	5 (Strongly Agree)	3 (Neither Agree or Disagree)	1 (Strongly Disagree)	4 (Somewhat Agree)	Yes	Because it is not harmfull and patients are improving.	Patients that improve completely after taking 1 tablet of medication.	Allergology	Alternative Medicine		Cardiology	Dermatology		Gastroenterology	General Medicine	Pharmacology	Gynecology	Neurology	Oncology	Orthopedic	Osteopathy	Otolaryngology	Pediatric	Physiatry	Psychiatry	Psychology	Pulmonology	Rheumatology	Surgery	Urology	Pain	4 (Sometimes)	4 (Sometimes)	4 (Sometimes)
114518004786	Agree	Extremely important	Extremely important	Extremely important	Extremely important	Extremely important
114517997083	Agree
114517991501	Agree	Very important	Very important	Very important	Very important	Very important
114517983357	Agree	Extremely important	Extremely important	Somewhat important	Very important	Very important
114517963015	Agree	Somewhat important	Somewhat important	Somewhat important	Very important	Very important
114517963114	Agree
114510993856	Agree	Very important	Extremely important	Very important	Somewhat important	Extremely important	Effects that reach beyond functional and analgesic gains, reaching into overall satisfaction and sense of well being of the patient	Treatment effects that are attributed to positive patient expectations and experiences with the treatment	Adding an element to the treatment, that focuses solely on improving the patient's expectations, without necessarily providing a known physiological effect on the actual tissue injury.	The negative effect of patient expectations and past experiences on the current treatment	4 (Somewhat Agree)	4 (Somewhat Agree)	5 (Strongly Agree)	5 (Strongly Agree)	5 (Strongly Agree)	5 (Strongly Agree)	5 (Strongly Agree)	4 (Somewhat Agree)	3 (Neither Agree or Disagree)	Yes	Because it improves the therapeutic relationship and improves treatment efficacy almost as much as pharmacological treatments in some cases	Changing the setting of acupuncture into something the patient percieved as more calming, exerted a much more favorable outcome in a particular session	Allergology	Alternative Medicine	Anesthesiology		Dermatology	Endocrinology	Gastroenterology	General Medicine	Pharmacology	Gynecology	Neurology	Oncology	Orthopedic	Osteopathy			Physiatry	Psychiatry	Psychology		Rheumatology				4 (Sometimes)	4 (Sometimes)	4 (Sometimes)
114511179786	Agree	Very important	Very important	Very important	Very important	Very important	empatin and csreful listning to patient complaints is important. placeboeffects should be considered and wellcomed mistakes should be admitted and apologized for.	important contribution to practice	see above	should be expected as well as placebo and handeled according to severity	4 (Somewhat Agree)	4 (Somewhat Agree)	4 (Somewhat Agree)	4 (Somewhat Agree)	4 (Somewhat Agree)	4 (Somewhat Agree)	4 (Somewhat Agree)	4 (Somewhat Agree)	3 (Neither Agree or Disagree)	Yes	to improve the clinical outcome	injektion with LA in lumbago		Alternative Medicine	Anesthesiology	Cardiology			Gastroenterology	General Medicine		Gynecology	Neurology		Orthopedic	Osteopathy			Physiatry				Rheumatology	Surgery	Urology		4 (Sometimes)	4 (Sometimes)	4 (Sometimes)
114517728373	Agree	Extremely important	Extremely important	Extremely important	Extremely important	Extremely important	effetto causato da effetti secondari	effetto causato dall'assunzione di molecole senza effetti biologici	la somministrazione di una molecola senza effetto biologico al fine di avere uno scopo curativo	Effetti patologici che un individuo suggestionabile percepisce	3 (Neither Agree or Disagree)	3 (Neither Agree or Disagree)	3 (Neither Agree or Disagree)	3 (Neither Agree or Disagree)	4 (Somewhat Agree)	4 (Somewhat Agree)	4 (Somewhat Agree)	4 (Somewhat Agree)	4 (Somewhat Agree)	Yes	Per tranquillizzare l'utente	Per effettuare una medicazione in un utente fortemente algico					Dermatology	Endocrinology												Psychiatry							3 (Neutral)	3 (Neutral)	3 (Neutral)
114517681309	Agree	Extremely important	Extremely important	Extremely important	Extremely important	Extremely important
114517653153	Agree	Very important	Extremely important	Very important	Very important	Very important
114517636002	Agree	Extremely important	Extremely important	Extremely important	Extremely important	Extremely important	effects that influence treatment outcome that are not due to direct pharmacological action or surgical interventions but rather because of contextual, behavorial and interactional factors ("non-specific" is itself an unspecific term, should not be used)	see above: effects that influence treatment outcome that are not due to direct pharmacological action or surgical interventions but rather because of contextual, behavorial and interactional factors	utilizing contextual, interactional factors in treatment: shaping expectations and beliefs of patients regarding the treatment and the clinical encounter	negative prior experiences of patients or negative current interactional factors of the clinical encounter that influence negatively the patient's adherence, expectations and beliefs about the treatment	1 (Strongly Disagree)	1 (Strongly Disagree)	5 (Strongly Agree)	5 (Strongly Agree)	5 (Strongly Agree)	5 (Strongly Agree)	1 (Strongly Disagree)	1 (Strongly Disagree)	1 (Strongly Disagree)	Yes	placebo effects should be used because they can have an equal or even greater effect than biological/pharmacological treatment options	(see my previous answer from the first questionnaire)	Allergology	Alternative Medicine	Anesthesiology	Cardiology	Dermatology	Endocrinology	Gastroenterology	General Medicine	Pharmacology	Gynecology	Neurology	Oncology	Orthopedic	Osteopathy	Otolaryngology	Pediatric	Physiatry	Psychiatry	Psychology	Pulmonology	Rheumatology	Surgery	Urology		1 (Never)	1 (Never)	1 (Never)
114517641434	Agree
114517621363	Agree	Extremely important	Very important	Somewhat important	Extremely important	Very important
114517558424	Agree	Extremely important	Extremely important	Somewhat important	Extremely important	Extremely important	All effects not related to the real effectiveness of pharmacological molecules used for the treatment, for example, immediate subjective feeling of well-being after taking a drug	A treatment with no pharmacological active ingredient	Generally I don't apply it	negative, adverse reaction or event perceived by a patient after the administration of a completely inert substance	4 (Somewhat Agree)	1 (Strongly Disagree)	4 (Somewhat Agree)	4 (Somewhat Agree)	1 (Strongly Disagree)	4 (Somewhat Agree)	1 (Strongly Disagree)	4 (Somewhat Agree)	5 (Strongly Agree)	No	Generally I don't take advantage of the placebo effect, alaelso because in Italy, in according to current law, it is not possible to hide from the patient which drug he is about to take	Rarely feeling of well-being reported by patient after infusion on saline solution								General Medicine										Psychiatry	Psychology						4 (Sometimes)	4 (Sometimes)	4 (Sometimes)
114517598054	Agree	Extremely important	Extremely important	Extremely important	Extremely important	Extremely important	establish a positive patient-provider relationship that positively strengthens the patient's attitude in facing the treatment process	positive effect/benefit reported by the patient with respect to the disease situation and state of health	therapeutic practice whose result is not repeatable or measurable with precision	therapeutic practice whose negative result is not repeatable and/or measurable exactly but certainly induced	4 (Somewhat Agree)	4 (Somewhat Agree)	5 (Strongly Agree)	5 (Strongly Agree)	5 (Strongly Agree)	5 (Strongly Agree)	5 (Strongly Agree)	4 (Somewhat Agree)	5 (Strongly Agree)	Yes	improves the patient to the treatment path	...		Alternative Medicine			Dermatology	Endocrinology	Gastroenterology			Gynecology		Oncology	Orthopedic	Osteopathy		Pediatric	Physiatry		Psychology		Rheumatology	Surgery			4 (Sometimes)	4 (Sometimes)	2 (Rarely)
114517584877	Agree	Very important	Extremely important	Very important	Extremely important	Extremely important	Relax, more consciousness of the body and illness, less anxiety	Believing and having trust of the therapist, motivation of patients, trust in the therapy proposed, positive impression of healthcare professional, good communication, empathy	Good communication, making the patient feeling that he's important, empathizing with him, listening to him and his necessities, presenting myself with confidence and showing I'm doing the best in order to help you	Not listening to patients, being late at the appointment, showing self-doubt, underestimating patient's problems, being superficial	3 (Neither Agree or Disagree)	4 (Somewhat Agree)	5 (Strongly Agree)	5 (Strongly Agree)	5 (Strongly Agree)	5 (Strongly Agree)	4 (Somewhat Agree)	5 (Strongly Agree)	4 (Somewhat Agree)	Yes	People have more trust in the therapy and it's more likely that they will go to a specialist when they will have health problems. It helps to create a relation with patients	When the patient is happy because you used the technique that he hoped you used, when he feel to be understood and he trusts the therapy		Alternative Medicine	Anesthesiology	Cardiology	Dermatology	Endocrinology	Gastroenterology	General Medicine	Pharmacology	Gynecology		Oncology	Orthopedic	Osteopathy		Pediatric	Physiatry	Psychiatry	Psychology		Rheumatology	Surgery	Urology		4 (Sometimes)	4 (Sometimes)	4 (Sometimes)
114517369430	Agree	Extremely important	Very important	Extremely important	Very important	Extremely important
114517540136	Agree	Extremely important	Extremely important	Very important	Very important	Extremely important	reducing anxiety and increasing compliance	I do not work with patients who can yield benefits from placebo effect	I do not use placebo treatment, but rather engagement and therapeutic education	I sometimes use nocebo while on night shifts for patients with psychosomatic pain or who responded poorly to full dose pain killers	4 (Somewhat Agree)	3 (Neither Agree or Disagree)	4 (Somewhat Agree)	5 (Strongly Agree)	5 (Strongly Agree)	3 (Neither Agree or Disagree)	4 (Somewhat Agree)	4 (Somewhat Agree)	3 (Neither Agree or Disagree)	No	N/A	N/A					Dermatology		Gastroenterology																		4 (Sometimes)	4 (Sometimes)	5 (Always)
114514054847	Agree
114517496579	Agree	Extremely important	Extremely important	Extremely important	Extremely important	Extremely important
114517478788	Agree	Extremely important	Extremely important	Extremely important	Very important	Very important
114517474804	Agree	Extremely important	Very important	Very important	Extremely important	Extremely important
114517392265	Agree
114517387921	Agree	Extremely important	Extremely important	Extremely important	Extremely important	Extremely important
114517370795	Agree	Extremely important	Extremely important	Very important	Extremely important	Extremely important	sfiducia	presa in carico del paziente in modo globale	dare fiducia al sintomo del paziente	non saprei	1 (Strongly Disagree)	3 (Neither Agree or Disagree)	1 (Strongly Disagree)	1 (Strongly Disagree)	1 (Strongly Disagree)	1 (Strongly Disagree)	3 (Neither Agree or Disagree)	3 (Neither Agree or Disagree)	2 (Somewhat Disagree)	No	non saprei	non saprei													Orthopedic				Physiatry								3 (Neutral)	3 (Neutral)	3 (Neutral)
114517360931	Agree	Very important	Extremely important	Very important	Very important	Somewhat important	Effects you obtain by treating itself regardless the kind of treatment	They are related to the ability of promoting self-healing by non specific means	It means that It Is unlikely to have a positive out come of the therapy of the patience does not have a positive perception of the treatment	They are mostly related to inadequate care	5 (Strongly Agree)	5 (Strongly Agree)	5 (Strongly Agree)	5 (Strongly Agree)	5 (Strongly Agree)	5 (Strongly Agree)	4 (Somewhat Agree)	4 (Somewhat Agree)	5 (Strongly Agree)	Yes	Because I likes my patiences to heal	No, sorry	Allergology	Alternative Medicine	Anesthesiology	Cardiology	Dermatology	Endocrinology	Gastroenterology	General Medicine	Pharmacology	Gynecology	Neurology	Oncology	Orthopedic	Osteopathy	Otolaryngology	Pediatric	Physiatry	Psychiatry	Psychology	Pulmonology	Rheumatology	Surgery	Urology		4 (Sometimes)	4 (Sometimes)	4 (Sometimes)
114517355078	Agree	Very important	Very important	Very important	Extremely important	Extremely important	Non specific effects: symptoms or physiological aspects that cannot be related to the drug pharmacology	A patient that gets better after having a substance with no specific therapeutical effects	A substance without specific therapeutical effects	harmless substance that produce negative effects on patients, due to negative expectations of the patients	5 (Strongly Agree)	1 (Strongly Disagree)	4 (Somewhat Agree)	5 (Strongly Agree)	5 (Strongly Agree)	4 (Somewhat Agree)	4 (Somewhat Agree)	3 (Neither Agree or Disagree)	4 (Somewhat Agree)	No	Sometimes it helps to recognize psycological aspects in the clinical picture of the patients	I have never used placebo treatment		Alternative Medicine			Dermatology																				4 (Sometimes)	4 (Sometimes)	1 (Never)
114517318691	Agree	Somewhat important	Very important	Very important	Extremely important	Extremely important	In my clinical practice the most commonly used non-specific effect is the placebo effect. Its use allows me to avoid the administration of drugs, which are not free from side effects.	result of taking a molecule without biological effects: the patient, convinced of the effectiveness of the remedy, reports/obtains improvements in terms of health even without taking any drug	administration of placebo as analgesic therapy when anxious states compromise the real effectiveness of the analgesic drug	it is a negative psychosomatic event due to lack of trust in the therapy or in the doctor who prescribed it	5 (Strongly Agree)	2 (Somewhat Disagree)	4 (Somewhat Agree)	4 (Somewhat Agree)	5 (Strongly Agree)	5 (Strongly Agree)	5 (Strongly Agree)	1 (Strongly Disagree)	1 (Strongly Disagree)	Yes	to obtain, when possible, beneficial effects for the patient without exposing him to potential side effects or the potentially harmful chemical effects of a pharmacological molecule	positive effect from placebo for analgesic purposes																	Physiatry								5 (Always)	4 (Sometimes)	3 (Neutral)
114517322618	Agree	Extremely important	Extremely important	Extremely important	Extremely important	Very important	Effects that are not tightly correlated with the disease	The benefit deriving from psychological factors	The use of a therapy based Ono psychological factors	The opposite of placebo	2 (Somewhat Disagree)	3 (Neither Agree or Disagree)	4 (Somewhat Agree)	5 (Strongly Agree)	4 (Somewhat Agree)	4 (Somewhat Agree)	3 (Neither Agree or Disagree)	3 (Neither Agree or Disagree)	3 (Neither Agree or Disagree)	Yes	I sometimes prescribe therapy not directly correlated with the symptoms complained	Tooth sensibility treated with general products not developed for this clinical sign	Allergology	Alternative Medicine	Anesthesiology		Dermatology		Gastroenterology		Pharmacology		Neurology				Otolaryngology	Pediatric		Psychiatry	Psychology		Rheumatology		Urology	Dentistry	4 (Sometimes)	4 (Sometimes)	5 (Always)
114517345884	Agree
114517320956	Agree	Extremely important	Very important	Very important	Extremely important	Extremely important
114517320805	Agree
114517311829	Agree	Extremely important	Extremely important	Very important	Extremely important	Extremely important
114517315216	Agree	Very important	Extremely important	Very important	Extremely important	Very important
114517309652	Agree
114517212368	Agree
114515748507	Agree	Extremely important	Extremely important	Extremely important	Extremely important	Extremely important	The effects which go beyond the specific protective effects against the targeted diseases	When a substance brings favorable effect even if it was not included in the intentional point of action of this drug	Treatment to comply with the wishes of the patient, or with the purpose of doing good	Bad effects of drug not included in the description of the substance which happens mainly due to patient's disbelief in drug's action	2 (Somewhat Disagree)	4 (Somewhat Agree)	4 (Somewhat Agree)	5 (Strongly Agree)	5 (Strongly Agree)	5 (Strongly Agree)	4 (Somewhat Agree)	4 (Somewhat Agree)	4 (Somewhat Agree)	Yes	Because I want to help my patients to receive our treatment goal using our relationship value or patient's trust	I use a power of one drug for one disease to help patient to believe in their power to change their lifestyle and have an impact	Allergology	Alternative Medicine	Anesthesiology	Cardiology	Dermatology	Endocrinology	Gastroenterology	General Medicine	Pharmacology	Gynecology	Neurology	Oncology	Orthopedic	Osteopathy	Otolaryngology	Pediatric	Physiatry	Psychiatry	Psychology	Pulmonology	Rheumatology	Surgery	Urology		4 (Sometimes)	4 (Sometimes)	4 (Sometimes)
114517126183	Agree	Extremely important	Extremely important	Extremely important	Extremely important	Extremely important	Effetti aggiuntivi derivanti dal trattamento rispetto a quello per cui quel trattamento è stato approvato o studiato, che possono essere positivi o negativi	effetto terapeutico efficace positivo di sostanza o terapia medica assunta priva di attività terapeutica intrinseca	somministrazione di sostanza o terapia medica assunta priva di attività terapeutica intrinseca	Reazione negativa dopo somministrazione di sostanza o terapia medica priva di attività terapeutica intrinseca	1 (Strongly Disagree)	2 (Somewhat Disagree)	5 (Strongly Agree)	5 (Strongly Agree)	5 (Strongly Agree)	5 (Strongly Agree)	3 (Neither Agree or Disagree)	2 (Somewhat Disagree)	4 (Somewhat Agree)	No	.	.		Alternative Medicine												Osteopathy				Psychiatry	Psychology						3 (Neutral)	3 (Neutral)	4 (Sometimes)
114516872037	Agree	Extremely important	Extremely important	Extremely important	Extremely important	Extremely important	-	l'effetto placebo significa non sapere realmente se l'outcome del trattamento è dovuto solo al trattamento o al pensiero che funzioni in quanto erogato da un professionista.	Non mi è successo di effettuare trattamenti placebo.	L'effetto nocebo nella pratica clinica ha un effetto peggiorativo sulla sintomatologia del paziente e può essere dovuto dai termini utilizzati per spiegare la patologia .	5 (Strongly Agree)	4 (Somewhat Agree)	4 (Somewhat Agree)	5 (Strongly Agree)	5 (Strongly Agree)	5 (Strongly Agree)	4 (Somewhat Agree)	4 (Somewhat Agree)	4 (Somewhat Agree)	Yes	Con l'effetto placebo si ha il vantaggio di avere un maggior risultato finale e quindi fiducia da parte del paziente	si può osservare l'effetto placebo quando a seguito di spiegazione chiara e precisa della terapia eseguita l'outcome della diminuzione del dolore è maggiore rispetto a quello che tendenzialmente si avrebbe applicando la terapia senza spiegazioni.							Gastroenterology												Psychology						4 (Sometimes)	4 (Sometimes)	4 (Sometimes)
114516757920	Agree	Very important	Very important	Very important	Extremely important	Extremely important
114516614314	Agree	Very important	Very important	Extremely important	Very important	Very important
114516582802	Agree	Extremely important	Very important	Extremely important	Extremely important	Extremely important	Something not treatment related	A effect perceived by the patient but not related to treatment	Giving something perceived as treatment but that has no therapeutic effect	Something perceived as nocumental but without a proper harm linked to the treatment	4 (Somewhat Agree)	4 (Somewhat Agree)	4 (Somewhat Agree)	4 (Somewhat Agree)	4 (Somewhat Agree)	4 (Somewhat Agree)	4 (Somewhat Agree)	4 (Somewhat Agree)	4 (Somewhat Agree)	No	I dont	Patient perceiving an improvement to his symptoms after giving no particular specific treatment	Allergology	Alternative Medicine	Anesthesiology	Cardiology	Dermatology	Endocrinology	Gastroenterology	General Medicine	Pharmacology	Gynecology	Neurology	Oncology	Orthopedic	Osteopathy	Otolaryngology	Pediatric	Physiatry	Psychiatry	Psychology	Pulmonology	Rheumatology	Surgery	Urology		5 (Always)	5 (Always)	5 (Always)
114511153420	Agree	Extremely important	Extremely important	Extremely important	Extremely important	Extremely important
114516498270	Agree
114516497191	Agree
114516052569	Agree
114514863756	Agree	Extremely important	Very important	Very important	Somewhat important	Extremely important	They help to provide some effects only through patient’s believes, can be helpfull in positive sense	Patients feel better, happy, motivated to continue other treatment.	Placebo effect can help to reduce anxiety, relief chronic pain	Nocebo effects can help patient to get rid of bad habits	5 (Strongly Agree)	4 (Somewhat Agree)	3 (Neither Agree or Disagree)	4 (Somewhat Agree)	5 (Strongly Agree)	4 (Somewhat Agree)	5 (Strongly Agree)	3 (Neither Agree or Disagree)	3 (Neither Agree or Disagree)	Yes	When patients feel anxiety, but their state isn’t life-threatening, placebo effect can help them to feel better	Some patients have non-specific symptoms like fatigue, subjective “feel bad” without objective reasons and another symptoms. These patients feel better after IV infusion of physiological solution		Alternative Medicine		Cardiology			Gastroenterology	General Medicine			Neurology			Osteopathy		Pediatric	Physiatry		Psychology						5 (Always)	5 (Always)	3 (Neutral)
114515969917	Agree
114511058538	Agree	Extremely important	Extremely important	Extremely important	Very important	Very important
114515683089	Agree	Very important	Very important	Very important	Very important	Extremely important
114515653375	Agree
114515611085	Agree	Very important	Very important	Very important	Extremely important	Extremely important	Patient Time, Empathy	time for the patient	explaining to the patient what I am doing and telling them what has been tested on an ongoing basis	rush	2 (Somewhat Disagree)	1 (Strongly Disagree)	3 (Neither Agree or Disagree)	2 (Somewhat Disagree)	3 (Neither Agree or Disagree)	3 (Neither Agree or Disagree)	2 (Somewhat Disagree)	3 (Neither Agree or Disagree)	2 (Somewhat Disagree)	No	I dont do it	A patient accustomed to taking medication regardless of diagnosis and condition		Alternative Medicine			Dermatology			General Medicine			Neurology			Osteopathy					Psychology						4 (Sometimes)	5 (Always)	2 (Rarely)
114515551245	Agree	Very important	Very important	Very important	Very important	Very important
114515519988	Agree	Very important	Very important	Extremely important	Very important	Extremely important	Placebo	Time ti bedside patient	Contenimento, maternage	Procedures without sedation, absence of parents	4 (Somewhat Agree)	4 (Somewhat Agree)	3 (Neither Agree or Disagree)	5 (Strongly Agree)	5 (Strongly Agree)	5 (Strongly Agree)	4 (Somewhat Agree)	4 (Somewhat Agree)	5 (Strongly Agree)	Yes	More compliance of patient versus treatment	Glucos in pacifier or maternage by nurse			Anesthesiology				Gastroenterology									Pediatric									4 (Sometimes)	4 (Sometimes)	4 (Sometimes)
114515530066	Agree
114515498812	Agree	Very important	Very important	Extremely important	Very important	Somewhat important	additional positive or negative effect of the method/treatment I order, based on beliefes	positive effect of the method which is not proved to be effective in clinical trials	prescription of neutral/inefective drug to someone who wants "a treatment"	harmful effect based on patient's beliefes on potential risks or harms	5 (Strongly Agree)	4 (Somewhat Agree)	4 (Somewhat Agree)	4 (Somewhat Agree)	5 (Strongly Agree)	5 (Strongly Agree)	4 (Somewhat Agree)	3 (Neither Agree or Disagree)	3 (Neither Agree or Disagree)	Yes	to protect patient from looking for more harmful ways of treatment	e.g. vitamins in common-cold, dietry supplements for "fortify immunological system"	Allergology	Alternative Medicine			Dermatology			General Medicine					Orthopedic			Pediatric		Psychiatry	Psychology						4 (Sometimes)	4 (Sometimes)	4 (Sometimes)
114515503186	Agree	Very important	Very important	Extremely important	Extremely important	Extremely important
114515473170	Agree	Extremely important	Very important	Very important	Extremely important	Extremely important	Ostacolo alla aderenza al trattamento proposto	Difficoltà nel riconoscere i reali benefici del trattamento	Difficoltà nel riconoscere i relai benefici del trattamento	Necessità di attenta valutazione rischio/beneficio del trattamento	5 (Strongly Agree)	4 (Somewhat Agree)	4 (Somewhat Agree)	5 (Strongly Agree)	5 (Strongly Agree)	3 (Neither Agree or Disagree)	3 (Neither Agree or Disagree)	4 (Somewhat Agree)	4 (Somewhat Agree)	Yes	Migliorata cenestesi del paziente	Sintomatologia psicosomatica					Dermatology			General Medicine									Physiatry	Psychiatry	Psychology						4 (Sometimes)	4 (Sometimes)	3 (Neutral)
114515476322	Agree	Extremely important	Extremely important	Extremely important	Extremely important	Extremely important
114515358848	Agree	Extremely important	Extremely important	Extremely important	Extremely important	Extremely important
114515266405	Agree	Very important	Extremely important	Extremely important	Very important	Extremely important	I’m not able to answer	Is the effext that refletlct the trust of treatment by the patienr	Is the possibilities for physician to cintole the symptoms of the patoent	Is the fare of patimento about the side effects of therapyes	4 (Somewhat Agree)	2 (Somewhat Disagree)	4 (Somewhat Agree)	4 (Somewhat Agree)	5 (Strongly Agree)	5 (Strongly Agree)	3 (Neither Agree or Disagree)	3 (Neither Agree or Disagree)	4 (Somewhat Agree)	Yes	Trust of patients in heath system	Qhile reassuring patient that everybody Is taking care of him		Alternative Medicine			Dermatology		Gastroenterology	General Medicine			Neurology	Oncology		Osteopathy				Psychiatry			Rheumatology				4 (Sometimes)	4 (Sometimes)	4 (Sometimes)
114515178476	Agree	Very important	Very important	Very important	Very important	Very important
114515000496	Agree	Very important	Extremely important	Somewhat important	Very important	Extremely important	patient's expectations of efficacy or adverse effects of treatment, there can be influenced by patients previous experience, information from family, friends, peer, social media, etc, and by information given by professionals. Placebo-nocebo in clinical practice	see above, positive or enhanced effect not based on pharmaological effect of drug	knowingly giving pharmacological inert tabl/injection to treat patients symptoms. We do not use this.	negative unspesific effect, eg increase of pain by suggestion or expectation of negative outcome	2 (Somewhat Disagree)	1 (Strongly Disagree)	5 (Strongly Agree)	5 (Strongly Agree)	5 (Strongly Agree)	5 (Strongly Agree)	5 (Strongly Agree)	3 (Neither Agree or Disagree)	3 (Neither Agree or Disagree)	Yes	yes, b trying to create positive expectation, to provide reassurance that the treatment will help, "positive framing" when speaking about possible adverse effects	observed, regional block by an anesthesiologist abolished patient's multifactorial chronic pain, thehe was no anatomical connection of site of the block and origin of the pain	Allergology		Anesthesiology	Cardiology	Dermatology		Gastroenterology	General Medicine	Pharmacology	Gynecology	Neurology		Orthopedic		Otolaryngology		Physiatry	Psychiatry	Psychology	Pulmonology	Rheumatology	Surgery	Urology		4 (Sometimes)	4 (Sometimes)	3 (Neutral)
114514934220	Agree	Very important	Extremely important	Extremely important	Extremely important	Extremely important
114514931931	Agree	Very important	Extremely important	Very important	Extremely important	Extremely important
114514901784	Agree	Very important	Very important	Very important	Extremely important	Extremely important	I don’t understand this question	Effects not related to the therapy itself but affected by psicological factors	As a surgeon it’s difficult to think about surgical placebo operation	Complications and side effects of surgery	5 (Strongly Agree)	1 (Strongly Disagree)	5 (Strongly Agree)	5 (Strongly Agree)	3 (Neither Agree or Disagree)	4 (Somewhat Agree)	3 (Neither Agree or Disagree)	3 (Neither Agree or Disagree)	2 (Somewhat Disagree)	Yes	Because patients who have a good relationship with the surgeon have a better compliance	With pazients with obesity who underwent bariatric surgery a good relationship with the multidisciplinary team get better outcomes			Anesthesiology				Gastroenterology												Psychology						3 (Neutral)	4 (Sometimes)	4 (Sometimes)
114514862221	Agree	Extremely important	Extremely important	Extremely important	Extremely important	Extremely important	amelioration of caregiver feeling, falls	general improvement due to treatment	ineffective treatment	general worsening impossible to be related to treatment	2 (Somewhat Disagree)	2 (Somewhat Disagree)	2 (Somewhat Disagree)	2 (Somewhat Disagree)	5 (Strongly Agree)	5 (Strongly Agree)	3 (Neither Agree or Disagree)	3 (Neither Agree or Disagree)	5 (Strongly Agree)	No	I don't	I do not observe placebo effect								General Medicine																	4 (Sometimes)	4 (Sometimes)	4 (Sometimes)
114514862471	Agree
114514860010	Agree
114508300701	Agree	Very important	Extremely important	Very important	Very important	Somewhat important	Non saprei	Effetti positivi non legati ad uno specifico trattamento	Somministrare un trattamento che ha poco/nessun effetto sul paziente	Effetti negativi legati alla comunicazione	2 (Somewhat Disagree)	2 (Somewhat Disagree)	4 (Somewhat Agree)	5 (Strongly Agree)	5 (Strongly Agree)	5 (Strongly Agree)	3 (Neither Agree or Disagree)	3 (Neither Agree or Disagree)	3 (Neither Agree or Disagree)	Yes	Perché è possibile avere degli effetti positivi sul paziente e ciò aiuta nella risoluzione del problema	Per esempio dopo una manipolazione in un soggetto che ha ricevuto benificio in passato da una manipolazione quando magari la stessa non è la strategia elettiva per quella problematica		Alternative Medicine						General Medicine	Pharmacology				Orthopedic	Osteopathy				Psychiatry	Psychology						4 (Sometimes)	4 (Sometimes)	3 (Neutral)
114514832564	Agree	Extremely important	Very important	Very important	Very important	Very important	Any effects that cannot be directly related to the intervention per-se	Therapeutic/beneficial effects from an inert substance-inert agent	Any treatment which is knows to not have a specific therapeutic effect, but if used in the right setting and with the right factors, can be beneficial to some patients	Negative outcomes brought from an inert substance/inert agent	4 (Somewhat Agree)	4 (Somewhat Agree)	4 (Somewhat Agree)	5 (Strongly Agree)	5 (Strongly Agree)	5 (Strongly Agree)	4 (Somewhat Agree)	2 (Somewhat Disagree)	2 (Somewhat Disagree)	Yes	When a patient has previous good experience or has good expectations of a treatment/technique, i tend to use it more often. When a patient has good experience with a treatment which i think is not useful for their condition/pathology, I do not discourage it (as long as it is not potentially harmful).	I have used therapeutic ultrasounds for treatment of muscoloskeletal pathologies, when after trying evidence based treatments I was still not getting improvements in the patient. I accompanied positive suggestions to enhance the effect.		Alternative Medicine	Anesthesiology	Cardiology	Dermatology	Endocrinology	Gastroenterology	General Medicine	Pharmacology			Oncology		Osteopathy			Physiatry		Psychology	Pulmonology	Rheumatology	Surgery	Urology	Physiotherapy	4 (Sometimes)	4 (Sometimes)	3 (Neutral)
114514842506	Agree	Very important	Extremely important	Very important	Extremely important	Extremely important
114514835389	Agree
114514804612	Agree	Extremely important	Extremely important	Very important	Extremely important	Extremely important	All the effects and clinical manifestations resulting from the involvement of organs and systems beyond the effectiveness on neoplasms	Manifestations described by the patient that have no pharmacological relevance to the therapy, but which nevertheless have a positive effect on the patient	Infusion of saline solution to a very painful patient which, at least for a short period of time, makes the pain go away	Infusion of saline solution to a very painful patient which, at least for a short period of time, makes the pain go away	5 (Strongly Agree)	4 (Somewhat Agree)	5 (Strongly Agree)	4 (Somewhat Agree)	5 (Strongly Agree)	4 (Somewhat Agree)	4 (Somewhat Agree)	4 (Somewhat Agree)	4 (Somewhat Agree)	Yes	Sometimes as a consequence of a clear information to the patients	Severe painful symptoms, resistant nausea or vomiting			Anesthesiology				Gastroenterology			Gynecology	Neurology	Oncology	Orthopedic	Osteopathy		Pediatric			Psychology						2 (Rarely)	4 (Sometimes)	5 (Always)
114514758148	Agree	Extremely important	Very important	Very important	Very important	Very important	Placebo, positive influence on neurophysioligical factors such as endorphins, serotonin etc	The art of medicine, avoiding nocebo actively/ conscienciously	See above, 9 answer is delivered in 8	Neclecting the obvious needs for analysis comprehendable to the patient as well as support	5 (Strongly Agree)	1 (Strongly Disagree)	4 (Somewhat Agree)	4 (Somewhat Agree)	4 (Somewhat Agree)	4 (Somewhat Agree)	4 (Somewhat Agree)	3 (Neither Agree or Disagree)	1 (Strongly Disagree)	Yes	Ethical, commen humanity, lacks sideeffects, for free, commen sense	Every dag when idenlyfying anxiety before general anesthesia when adressing anxiety and prommising to take Care of the patient when at sleep, in my enthusiasm when describing the treatment I suggest	Allergology	Alternative Medicine	Anesthesiology	Cardiology	Dermatology	Endocrinology	Gastroenterology	General Medicine	Pharmacology	Gynecology	Neurology	Oncology	Orthopedic	Osteopathy	Otolaryngology	Pediatric		Psychiatry	Psychology	Pulmonology	Rheumatology	Surgery	Urology	I don’t recognise physiatry? But in my experience it is essential in all clinical relations	4 (Sometimes)	3 (Neutral)	4 (Sometimes)
114514769030	Agree	Somewhat important	Very important	Extremely important	Very important	Very important	not have a valide alternative	very important	Not applicable	difficulty in treatment	1 (Strongly Disagree)	4 (Somewhat Agree)	3 (Neither Agree or Disagree)	2 (Somewhat Disagree)	4 (Somewhat Agree)	4 (Somewhat Agree)	4 (Somewhat Agree)	4 (Somewhat Agree)	4 (Somewhat Agree)	Yes	It is sometimes part of the cure	when the patient ask for a integrator		Alternative Medicine						General Medicine			Neurology					Pediatric		Psychiatry	Psychology						2 (Rarely)	4 (Sometimes)	4 (Sometimes)
114514713987	Agree	Very important	Very important	Very important	Somewhat important	Very important	talk about survival percentage or case series without giving specific values ​​for the case in question	the placebo effect represents a form of pharmacological attempt to correctly interpret unclear symptoms	the placebo effect represents a form of pharmacological attempt to correctly interpret unclear symptoms	Description of symptoms inherent to a drug not administered because the patient is subjected to a placebo effect	5 (Strongly Agree)	3 (Neither Agree or Disagree)	3 (Neither Agree or Disagree)	3 (Neither Agree or Disagree)	5 (Strongly Agree)	3 (Neither Agree or Disagree)	4 (Somewhat Agree)	3 (Neither Agree or Disagree)	5 (Strongly Agree)	No	to understand real symptoms	Adolescent with unidentified abdominal pain. Placebo administered and interview without family members							Gastroenterology	General Medicine								Pediatric		Psychiatry	Psychology			Surgery			5 (Always)	5 (Always)	1 (Never)
114514704569	Agree	Very important	Extremely important	Very important	Very important	Very important
114514666456	Agree	Extremely important	Very important	Very important	Very important	Extremely important
114514659200	Agree
114514587527	Agree	Very important	Very important	Very important	Very important	Extremely important	The efficacy of a therapy is based on scientific evidence, personal experience and patient experience compliance. Patient compliance is directly related to his/her expectations and his/her trust in the Doctor who gives the therapy.	The patient believes in a good therapy and gets better just for this. It is a very important effect, but it does not last long if not supported by a real therapy.	Part of a RCT where some patients receive a real therapy and some other receive an identical therapy but not real. It is important that the patient (and possibly also the investigator) does not know which patient receives the therapy and which not.	I do not know	5 (Strongly Agree)	1 (Strongly Disagree)	5 (Strongly Agree)	5 (Strongly Agree)	5 (Strongly Agree)	4 (Somewhat Agree)	5 (Strongly Agree)	5 (Strongly Agree)	4 (Somewhat Agree)	No	No	No	Allergology	Alternative Medicine			Dermatology	Endocrinology	Gastroenterology	General Medicine											Psychology						4 (Sometimes)	4 (Sometimes)	1 (Never)
114514600555	Agree	Very important	Somewhat important	Somewhat important	Very important	Very important
114514589274	Agree	Very important	Very important	Very important	Very important	Very important
114514565732	Agree
114514567489	Agree	Very important	Somewhat important	Very important	Very important	Extremely important	ottenere effetti da un intervento quando i primi non sono correlati al meccanismo d'azione dell'intervento stesso (sia in termini di efficacia che di sicurezza)	ottenere effetti positivi quando si somministra intervento non direttamente correlato alla patogenesi del disturbo o quando la dose dell'intervento è subottimale	intervento non direttamente correlato alla patogenesi del disturbo o quando la dose dell'intervento è subottimale	ottenere effetti negativi quando si somministra intervento non direttamente correlato alla patogenesi del disturbo o quando la dose dell'intervento è subottimale	4 (Somewhat Agree)	4 (Somewhat Agree)	3 (Neither Agree or Disagree)	4 (Somewhat Agree)	4 (Somewhat Agree)	4 (Somewhat Agree)	4 (Somewhat Agree)	3 (Neither Agree or Disagree)	3 (Neither Agree or Disagree)	Yes	who knows	mainly in pain disorders (e.g. headache)	Allergology	Alternative Medicine			Dermatology		Gastroenterology	General Medicine		Gynecology	Neurology		Orthopedic	Osteopathy	Otolaryngology	Pediatric	Physiatry	Psychiatry	Psychology		Rheumatology	Surgery			4 (Sometimes)	4 (Sometimes)	4 (Sometimes)
114514360140	Agree
114514327626	Agree	Extremely important	Extremely important	Very important	Extremely important	Extremely important
114514322783	Agree	Extremely important	Extremely important	Very important	Extremely important	Very important
114514277223	Agree	Extremely important	Very important	Very important	Very important	Extremely important
114514181691	Agree	Very important	Extremely important	Extremely important	Extremely important	Extremely important
114514267677	Agree
114514260956	Agree	Very important	Extremely important	Extremely important	Extremely important	Extremely important
114514239006	Agree	Extremely important	Very important	Somewhat important	Very important	Extremely important	"Non-specific effects" refer to outcomes that are not directly tied to a specific cause or factor, making it challenging to attribute them to a particular source or intervention.	The placebo effect is a psychological or physiological response that occurs when a person believes they are receiving a treatment, even if the treatment has no therapeutic effect. It highlights the impact of the mind's expectations and beliefs on the body's perception of improvement.	Placebo treatments are inactive substances or procedures that are given to individuals in a research setting. They lack any therapeutic effect but are used to study the psychological and physiological responses that may occur due to the individual’s belief in the treatment.	“nocebo” refers to the adverse or negative effects that occur when a patient anticipates harm or experiences negative expectations related to a treatment, even if the treatment itself is neutral or inactive.	2 (Somewhat Disagree)	2 (Somewhat Disagree)	4 (Somewhat Agree)	4 (Somewhat Agree)	5 (Strongly Agree)	4 (Somewhat Agree)	3 (Neither Agree or Disagree)	3 (Neither Agree or Disagree)	2 (Somewhat Disagree)	No	I don't use placebos in my clinical practice.	I don't use placebos in my clinical practice.		Alternative Medicine															Physiatry				Rheumatology				4 (Sometimes)	4 (Sometimes)	5 (Always)
114514248299	Agree	Extremely important	Very important	Somewhat important	Extremely important	Very important
114514220412	Agree	Very important	Extremely important	Extremely important	Extremely important	Very important
114514205831	Agree
114514202854	Agree
114514200583	Agree	Very important	Extremely important	Extremely important	Extremely important	Extremely important
114514192347	Agree	Very important	Extremely important	Very important	Extremely important	Extremely important
114514189149	Agree
114514064771	Agree	Very important	Extremely important	Very important	Extremely important	Extremely important
114514183565	Agree
114514169019	Agree	Extremely important	Extremely important	Very important	Extremely important	Extremely important
114514155344	Agree	Extremely important	Extremely important	Very important	Extremely important	Extremely important
114514152135	Agree	Extremely important	Very important	Extremely important	Extremely important	Extremely important
114514147875	Agree
114514078945	Agree	Very important	Extremely important	Extremely important	Extremely important	Extremely important
114514050905	Agree	Very important	Extremely important	Very important	Extremely important	Extremely important	Effects that you can have with a treatment either good or negative	placebo effect is when a person's physical or mental health appears to improve after taking a placebo Therapy	treatment have no therapeutic benefit but appear to be real	a situation where a negative outcome occurs due to a belief Of negative outcomes	5 (Strongly Agree)	1 (Strongly Disagree)	5 (Strongly Agree)	5 (Strongly Agree)	5 (Strongly Agree)	5 (Strongly Agree)	3 (Neither Agree or Disagree)	5 (Strongly Agree)	5 (Strongly Agree)	No	No	Never used		Alternative Medicine			Dermatology			General Medicine		Gynecology				Osteopathy											4 (Sometimes)	4 (Sometimes)	4 (Sometimes)
114514050741	Agree	Extremely important	Very important	Extremely important	Extremely important	Very important	the specific effect of a treatment	An positive effect related on patient’s attitude	A treatment without an effective way of action	A worsening of the patient’s condition related on his/her attitude	4 (Somewhat Agree)	3 (Neither Agree or Disagree)	5 (Strongly Agree)	5 (Strongly Agree)	3 (Neither Agree or Disagree)	4 (Somewhat Agree)	4 (Somewhat Agree)	5 (Strongly Agree)	3 (Neither Agree or Disagree)	No	No	No								General Medicine		Gynecology		Oncology										Surgery			4 (Sometimes)	4 (Sometimes)	5 (Always)
114514046902	Agree	Very important	Very important	Very important	Extremely important	Extremely important	La fiducia nelle persone e nella scienza che le pazienti dimostrano. La famiglia e la struttura di appoggio del paziente	Una cosa o una sostanza o un gesto con un beneficio clinico o psicologico	Salutare le pazienti e chiacchierare con loro	Non far capire alle pazienti cosa si sta facendo e il motivo, parlare sottovoce commentare al giro visite	3 (Neither Agree or Disagree)	2 (Somewhat Disagree)	3 (Neither Agree or Disagree)	4 (Somewhat Agree)	3 (Neither Agree or Disagree)	4 (Somewhat Agree)	4 (Somewhat Agree)	3 (Neither Agree or Disagree)	1 (Strongly Disagree)	Yes	Sulla comunicazione e quindi sullo stato d'umore della paziente oppure usare fisiologica come antidolorifico in vena con riscontro del miglioramento della sintomatologia	Gestione post operatoria	Allergology	Alternative Medicine		Cardiology	Dermatology	Endocrinology	Gastroenterology	General Medicine		Gynecology	Neurology	Oncology		Osteopathy	Otolaryngology	Pediatric	Physiatry	Psychiatry	Psychology	Pulmonology	Rheumatology				4 (Sometimes)	4 (Sometimes)	3 (Neutral)
114514040575	Agree	Very important	Very important	Very important	Very important	Somewhat important	Dont know	A lot	When u use something not yet discovered	When u prescribe a treatment in which u dont totally believe	5 (Strongly Agree)	2 (Somewhat Disagree)	4 (Somewhat Agree)	4 (Somewhat Agree)	4 (Somewhat Agree)	4 (Somewhat Agree)	3 (Neither Agree or Disagree)	2 (Somewhat Disagree)	4 (Somewhat Agree)	Yes	To make the patient cope the patology	No			Anesthesiology																						4 (Sometimes)	4 (Sometimes)	4 (Sometimes)
114514049562	Agree
114514022497	Agree	Very important	Extremely important	Very important	Extremely important	Very important	Non	I donato know	Water	I do not know	5 (Strongly Agree)	4 (Somewhat Agree)	3 (Neither Agree or Disagree)	1 (Strongly Disagree)	3 (Neither Agree or Disagree)	3 (Neither Agree or Disagree)	4 (Somewhat Agree)	3 (Neither Agree or Disagree)	2 (Somewhat Disagree)	No	No	Never	Allergology	Alternative Medicine																			Rheumatology				4 (Sometimes)	3 (Neutral)	4 (Sometimes)
114514022195	Agree
114514003327	Agree	Very important	Very important	Somewhat important	Very important	Extremely important
114513972426	Agree	Extremely important	Extremely important	Extremely important	Extremely important	Extremely important
114513968135	Agree	Very important	Extremely important	Extremely important	Extremely important	Extremely important
114513965748	Agree	Very important	Extremely important	Somewhat important	Extremely important	Extremely important
114513902167	Agree	Very important	Very important	Somewhat important	Very important	Extremely important	Tutti quei fattori intenzionali o meno che non agiscono direttamente sulle cause biochimiche e/o funzionali della malattia, ma che tuttavia svolgono un ruolo importante nell'efficacia del trattamento.	Effetti positivi sull'efficacia di un trattamento legati non già ai meccanismi intrinsechi del trattamento ma alle aspettative positive da parte del paziente sull'efficacia dello stesso	un trattamento privo di azione farmacologica o funzionale significative, mirato a sfruttare il solo effetto placebo	effetto negativo sui risultati terapeutici di un trattamento legato alla scarsa fiducia da parte del paziente nella terapia, nel medico o nella struttura in cui tale terapia viene erogata.	3 (Neither Agree or Disagree)	3 (Neither Agree or Disagree)	5 (Strongly Agree)	5 (Strongly Agree)	5 (Strongly Agree)	4 (Somewhat Agree)	3 (Neither Agree or Disagree)	3 (Neither Agree or Disagree)	4 (Somewhat Agree)	Yes	per stimolare ed implemetare la risposta terapeutica innescando tutte le potenzialità positive insite nel rapporto medico/paziente	Effetto positivo del tramadolo nel trattamento del dolore di un paziente utilizzando una diversa formulazione dello stesso farmaco a dosaggio corretto e dopo adeguata informazione.	Allergology	Alternative Medicine	Anesthesiology	Cardiology	Dermatology		Gastroenterology	General Medicine			Neurology	Oncology	Orthopedic	Osteopathy		Pediatric	Physiatry		Psychology	Pulmonology	Rheumatology	Surgery	Urology		4 (Sometimes)	4 (Sometimes)	5 (Always)
114513924150	Agree	Extremely important	Somewhat important	Extremely important	Very important	Extremely important	For me are either placebo effects or effects that go beyond those on the targeted disease	Effects not related to the biological processes produced by a specific intervention	Treatment eliciting an effect not through a direct biological mechanism but by altering the brain perception	The negative effects experienced by an individual as result of the administration of a substance or intervention that is not associated with any biological change	2 (Somewhat Disagree)	2 (Somewhat Disagree)	5 (Strongly Agree)	3 (Neither Agree or Disagree)	5 (Strongly Agree)	5 (Strongly Agree)	5 (Strongly Agree)	5 (Strongly Agree)	2 (Somewhat Disagree)	Yes	In the setting of post-operative pain management	“The pain medication I’m giving to you is REALLY good for controlling your pain from surgery”			Anesthesiology				Gastroenterology	General Medicine										Psychiatry	Psychology			Surgery			3 (Neutral)	3 (Neutral)	4 (Sometimes)
114513898749	Agree	Extremely important	Extremely important	Extremely important	Extremely important	Extremely important	Are any kind of result seen after a determinate treatment\procedure that are not directly correlated to something in particular.	IT CAN BE USEFUL TO ENSURE THAT THE PATIENT HAVE A RELIEF TO TAKE A MEDICINE THAT HAS NO SIDE EFFECT	GIVE A MEDICINE WITHOUT SIDE EFFECT	IT MEANS THET A MEDICINE HAS A BAD EFFECT NOT FOR WHAT IT IS BUT COUSE A PATIENT FEELING	3 (Neither Agree or Disagree)	3 (Neither Agree or Disagree)	3 (Neither Agree or Disagree)	3 (Neither Agree or Disagree)	3 (Neither Agree or Disagree)	3 (Neither Agree or Disagree)	3 (Neither Agree or Disagree)	3 (Neither Agree or Disagree)	3 (Neither Agree or Disagree)	No	BECOUSE IT REASSURES ME WITHOUT KNOW THAT IT IS HARMLESS	NO I DON'T REMEMBER		Alternative Medicine	Anesthesiology				Gastroenterology					Oncology					Physiatry	Psychiatry	Psychology						4 (Sometimes)	4 (Sometimes)	4 (Sometimes)
114513899806	Agree	Extremely important	Extremely important	Extremely important	Extremely important	Extremely important
114513797069	Agree	Very important	Somewhat important	Somewhat important	Very important	Somewhat important
114513717052	Agree	Extremely important	Extremely important	Very important	Very important	Extremely important	a mio parere sono reazioni non strettamente correlabili al farmaco; avvengono dopo l'assunzione del farmaco, ma non sono citati nel foglio illustrativo	a mio parere effetto placebo significa che tu benefici di un effetto che sai un determinato farmaco avere, inconsapevole che in realtà non ti sto dando quel farmaco, però comunque tu ottieni una reazione positiva	singifica che io vado dal paziente con una flebo (per esempio), gli dico che sto per infondere l'antidolorifico che mi ha chiesto, ma in realtà è fisiologica	associare una sensazione negativa ad un farmaco e provarla anche senza realmente assumere il farmaco, ma solo pensando di averlo assunto	5 (Strongly Agree)	5 (Strongly Agree)	3 (Neither Agree or Disagree)	3 (Neither Agree or Disagree)	4 (Somewhat Agree)	5 (Strongly Agree)	3 (Neither Agree or Disagree)	3 (Neither Agree or Disagree)	3 (Neither Agree or Disagree)	Yes	perchè funziona	quando il pz, dopo aver ricevuto anche solo una volta un farmaco (spesso oppiaceo), e, ogni volta che ha male ti chiede quello, constatato che il dolore non abbia particolari cause sottostanti, a volte preferiamo usare placebo (su prescrizione medica) per non creare dipendenze o effetti nocivi sui pz								General Medicine										Psychiatry	Psychology			Surgery			4 (Sometimes)	4 (Sometimes)	4 (Sometimes)
114513734535	Agree
114513713273	Agree	Very important	Extremely important	Extremely important	Extremely important	Extremely important	I actually don't know the term, but it gives the feeling that the effects are unclear	to me placebo effects are positive treatment effects through proper communication, handling, treatment and interaction with the patients	I do a treatment with positive explanation for my patient although I know that the evidence of the treatment might be low	It's the opposite of placebo effects. So everything in your communication, handling, treating, acting as a therapist which has negative impact on the patients outcome believes or expectations, etc. e.g. catastrophizing communication	3 (Neither Agree or Disagree)	3 (Neither Agree or Disagree)	5 (Strongly Agree)	5 (Strongly Agree)	5 (Strongly Agree)	5 (Strongly Agree)	3 (Neither Agree or Disagree)	3 (Neither Agree or Disagree)	4 (Somewhat Agree)	Yes	because there's enough evidence that you can really make the patient worse if you don't know about important nocebos (e.g. how and what you communicate), so why not helping the patient with placebos?	I am not sure if you can observe placebos in physiotherapy, I just try to be as positive about the healing chances but also honest. and I try to avoid nocebos in language		Alternative Medicine	Anesthesiology	Cardiology	Dermatology	Endocrinology		General Medicine	Pharmacology	Gynecology	Neurology		Orthopedic	Osteopathy		Pediatric	Physiatry	Psychiatry	Psychology			Surgery			3 (Neutral)	3 (Neutral)	3 (Neutral)
114513678215	Agree	Very important	Very important	Extremely important	Very important	Very important
114513675527	Agree
114513662610	Agree	Extremely important	Very important	Extremely important	Extremely important	Extremely important	I don't know	I don't know	I don't know	I don't know	3 (Neither Agree or Disagree)	2 (Somewhat Disagree)	4 (Somewhat Agree)	3 (Neither Agree or Disagree)	4 (Somewhat Agree)	2 (Somewhat Disagree)	3 (Neither Agree or Disagree)	4 (Somewhat Agree)	3 (Neither Agree or Disagree)	Yes	Feeling good	The patient asks for therapy and the therapy is just water		Alternative Medicine																							4 (Sometimes)	3 (Neutral)	2 (Rarely)
114513643448	Agree
114513634270	Agree	Very important	Extremely important	Very important	Very important	Extremely important	/	Positive effects on the ill not due to pharmacological molecules	Giving to a patient something that have no pharmacological effects, whitout telling him	Negative effects on the ill not due to pharmacological effects	5 (Strongly Agree)	3 (Neither Agree or Disagree)	5 (Strongly Agree)	5 (Strongly Agree)	5 (Strongly Agree)	4 (Somewhat Agree)	3 (Neither Agree or Disagree)	3 (Neither Agree or Disagree)	3 (Neither Agree or Disagree)	Yes	Especially in psychiatric patients	Psychiatric patients					Dermatology		Gastroenterology	General Medicine			Neurology	Oncology				Pediatric		Psychiatry			Rheumatology				4 (Sometimes)	4 (Sometimes)	4 (Sometimes)
114513630707	Agree
114513627027	Agree
114513626784	Agree
114513626893	Agree
114513617781	Agree	Very important	Extremely important	Extremely important	Extremely important	Extremely important
114513616972	Agree	Extremely important	Extremely important	Extremely important	Extremely important	Extremely important
114513591193	Agree
114512968278	Agree	Very important	Very important	Somewhat important	Extremely important	Extremely important
114513258737	Agree	Very important	Very important	Very important	Very important	Extremely important
114513190010	Agree	Extremely important	Extremely important	Somewhat important	Very important	Very important	Things that can not be easily measured that are an out come of intervention	The effects of medical treatment that are not biologically caused by taking a medication.	The use of a medication known to have had placebo effect in others on a patient.	I do not know what this means.	5 (Strongly Agree)	3 (Neither Agree or Disagree)	4 (Somewhat Agree)	4 (Somewhat Agree)	4 (Somewhat Agree)	4 (Somewhat Agree)	4 (Somewhat Agree)	3 (Neither Agree or Disagree)	2 (Somewhat Disagree)	No	I do not use it.	I do not know if it is placebo and not used intentionally but I have known people report long term benefits of an injection that is expected to last a day or two. I would not question this benefit.																								Pain management	3 (Neutral)	3 (Neutral)	3 (Neutral)
114513191259	Agree
114513174781	Agree
114513162534	Agree
114513145714	Agree
114513111485	Agree	Extremely important	Extremely important	Very important	Extremely important	Extremely important
114513097313	Agree	Very important	Extremely important	Very important	Extremely important	Extremely important
114511174745	Agree	Extremely important	Extremely important	Very important	Extremely important	Extremely important	marco.tesei2@gmail.com	a therapeutical effect produced by a placebo drug or treatment, which cannot be attributed to the drug itself but to the patient belief in the positive effect of the administratio	A placebo is any treatment that has no active properties, such as a sugar pill	The nocebo effect is the opposite of the placebo effect. It occours in a clinical situation where a negative outcome occurs due to a belief that the intervention will cause harm to the patient	4 (Somewhat Agree)	5 (Strongly Agree)	5 (Strongly Agree)	5 (Strongly Agree)	5 (Strongly Agree)	5 (Strongly Agree)	5 (Strongly Agree)	5 (Strongly Agree)	5 (Strongly Agree)	Yes	To reduce the amount of drugs prescription and reduce the possibility of adverse effects	if you prescribe an inert substance for anxiety you can still obtain a therapeutic effect	Allergology	Alternative Medicine	Anesthesiology	Cardiology	Dermatology		Gastroenterology	General Medicine		Gynecology	Neurology	Oncology	Orthopedic	Osteopathy	Otolaryngology	Pediatric	Physiatry	Psychiatry	Psychology		Rheumatology	Surgery	Urology		4 (Sometimes)	4 (Sometimes)	4 (Sometimes)
114513057628	Agree
114512904990	Agree	Somewhat important	Somewhat important	Somewhat important	Extremely important	Extremely important	Effects not directly related to the mechanism of action of the treatment	Effects related perceived by the patient as related to an intervention intended as a treatment but with no biological action on the condition of interest	Placebo treatment is an oxymoron not to be used in clincal practice	Undesirable effect interpreted by the patient as related to an intervention perceived as a treatment, but with no biological action on the condition of interest	4 (Somewhat Agree)	4 (Somewhat Agree)	5 (Strongly Agree)	5 (Strongly Agree)	5 (Strongly Agree)	5 (Strongly Agree)	3 (Neither Agree or Disagree)	2 (Somewhat Disagree)	2 (Somewhat Disagree)	No	I don't	I can't																								none	4 (Sometimes)	4 (Sometimes)	3 (Neutral)
114512862585	Agree	Extremely important	Very important	Very important	Extremely important	Extremely important	Effects that can be related to mode of administration, not necessarily the active ingredient ( for instance nausea from taste of liquid) or expedients in product	Effects created by patient’s subconscious mind as part of expectation of how drug will work, not related to actual active ingredient	Relying on a positive outcome related to expectations around the perceived effect of adrug	Negative effects created by the patient’s subconscious mind, due to expectations around a drug	3 (Neither Agree or Disagree)	4 (Somewhat Agree)	4 (Somewhat Agree)	5 (Strongly Agree)	5 (Strongly Agree)	5 (Strongly Agree)	3 (Neither Agree or Disagree)	2 (Somewhat Disagree)	3 (Neither Agree or Disagree)	No	As a pain specialist, with the medication we use, I would rather not rely on a placebo effect, as I would want to discontinue anything that does not have a clear observable action( ie opioids and gabapentinoids)	When I was still a rural physician amongst third world communities, I would sometimes make use of placebo effect, ie the taste of a Vitamin b12 injection indicating the ‘fast onset of action’ to the patient	Allergology	Alternative Medicine			Dermatology		Gastroenterology	General Medicine	Pharmacology					Osteopathy					Psychology						4 (Sometimes)	4 (Sometimes)	3 (Neutral)
114512890150	Agree	Very important	Somewhat important	Somewhat important	Extremely important	Extremely important	Non-specific effect is ex we work in teams different professional categories participate and work both with physical, psychological and social behavioral changes it is then difficult to say which part specifically gives the patient effect and an experience of change.	The patient's strong belief that a treatment is effective even though there is no scientific evidence.	Treatment without scientific evidence	The patient is convinced that treatment will not help and may even make the condition worse.	1 (Strongly Disagree)	4 (Somewhat Agree)	2 (Somewhat Disagree)	1 (Strongly Disagree)	2 (Somewhat Disagree)	2 (Somewhat Disagree)	4 (Somewhat Agree)	2 (Somewhat Disagree)	2 (Somewhat Disagree)	No	The patient's belief that the treatment has a positive effect, and when we see a positive change is more important.	no		Alternative Medicine						General Medicine									Physiatry								5 (Always)	4 (Sometimes)	4 (Sometimes)
114512888336	Agree	Very important	Very important	Very important	Extremely important	Extremely important	Not completely cleared effects on treatments played by patient’s beliefs or expectations on the treatment	Patient’s consciousness of being treated	Patient’s consciousness of being treated	Patient’s belief of the treatment’s negative effect on health	4 (Somewhat Agree)	4 (Somewhat Agree)	4 (Somewhat Agree)	4 (Somewhat Agree)	4 (Somewhat Agree)	4 (Somewhat Agree)	4 (Somewhat Agree)	4 (Somewhat Agree)	4 (Somewhat Agree)	No	.	.	Allergology	Alternative Medicine		Cardiology					Pharmacology	Gynecology	Neurology	Oncology				Pediatric		Psychiatry	Psychology						4 (Sometimes)	4 (Sometimes)	4 (Sometimes)
114512897308	Agree	Very important	Somewhat important	Somewhat important	Somewhat important	Extremely important
114512893719	Agree	Extremely important	Extremely important	Extremely important	Very important	Very important
114512813622	Agree
114512810726	Agree	Somewhat important	Somewhat important	Somewhat important	Somewhat important	Not so important
114512804311	Agree	Very important	Very important	Somewhat important	Very important	Very important
114512798628	Agree	Very important	Extremely important	Extremely important	Extremely important	Extremely important	Effects not related to a specific goal	Effects the patients refer even we prescribe nothing	For exemple I give the patient simply water and I explain him there is a drug withinn	Negative effects	5 (Strongly Agree)	1 (Strongly Disagree)	1 (Strongly Disagree)	1 (Strongly Disagree)	1 (Strongly Disagree)	1 (Strongly Disagree)	3 (Neither Agree or Disagree)	1 (Strongly Disagree)	3 (Neither Agree or Disagree)	No	I do not	I never did it		Alternative Medicine																							4 (Sometimes)	4 (Sometimes)	1 (Never)
114512787689	Agree
114512785602	Agree
114512772181	Agree	Extremely important	Extremely important	Extremely important	Extremely important	Extremely important	...	no	sometimes	no	2 (Somewhat Disagree)	2 (Somewhat Disagree)	2 (Somewhat Disagree)	3 (Neither Agree or Disagree)	2 (Somewhat Disagree)	4 (Somewhat Agree)	2 (Somewhat Disagree)	1 (Strongly Disagree)	3 (Neither Agree or Disagree)	No	...	...											Neurology	Oncology													1 (Never)	2 (Rarely)	3 (Neutral)
114512770423	Agree
114512752574	Agree
114512750669	Agree
114512713679	Agree	Extremely important	Extremely important	Extremely important	Very important	Extremely important	Improvement in health condition non target of treatment	Positive outcomes due to communication, beliefes or contest,not directly caused by treatment	A treatment that Is a simulation of a specific treatment, with and inhert o very weak effect	Procedures that lead to negative outcomes due to negative beliefes, context or communication	3 (Neither Agree or Disagree)	1 (Strongly Disagree)	5 (Strongly Agree)	5 (Strongly Agree)	5 (Strongly Agree)	4 (Somewhat Agree)	2 (Somewhat Disagree)	3 (Neither Agree or Disagree)	2 (Somewhat Disagree)	Yes	With clear and positive communication	Patients who has positive expetacions has Better outcomes from manuale therapy		Alternative Medicine	Anesthesiology	Cardiology	Dermatology	Endocrinology	Gastroenterology	General Medicine	Pharmacology		Neurology	Oncology	Orthopedic	Osteopathy		Pediatric	Physiatry		Psychology		Rheumatology	Surgery	Urology		4 (Sometimes)	4 (Sometimes)	3 (Neutral)
114512708968	Agree	Very important	Somewhat important	Not so important	Very important	Very important	Patient expectations, patient and provider relationship, clinical environment	Positive effect of treatments that show no effect in trials	Using treatments that show little to no effect in clinical trials on real patients	Negative effect of treatments showing/not showing effect in trials	3 (Neither Agree or Disagree)	3 (Neither Agree or Disagree)	4 (Somewhat Agree)	4 (Somewhat Agree)	4 (Somewhat Agree)	4 (Somewhat Agree)	4 (Somewhat Agree)	4 (Somewhat Agree)	4 (Somewhat Agree)	Yes	It is timeconsuming to overcome patient expectations	Treatment of episodic low back pain with soft tissue work and spinal manipulations		Alternative Medicine		Cardiology			Gastroenterology	General Medicine	Pharmacology		Neurology		Orthopedic	Osteopathy				Psychiatry	Psychology		Rheumatology	Surgery		Physiotherapy, chiropractic	4 (Sometimes)	4 (Sometimes)	4 (Sometimes)
114512720352	Agree	Very important	Very important	Somewhat important	Extremely important	Very important
114512719444	Agree
114512703379	Agree	Extremely important	Extremely important	Somewhat important	Very important	Extremely important	The alliance between the HCP and the patient, patient expectations (placebo),	patient expectations about a positive effect of the treatment and a corresponding positive effect, how an active treatment is delivered by the HCP (language, clothing etc) is important to profit from the placebo effect on top of the effect of the active treatment. All HCP should when delivering any given clinical treatment seek to boost the treatment effect by making use of the placebo effect as …	A placebo treatment is when a treatment that is not expected to have an effect i.e. a calcium tablet is delivered to the patient and presented as an active treatment that the patient will benefit from.	Nocebo effects may occur when the HCP mentions potential side effects or expectations that the treatment will not work and perhaps cause potential problems for the patient. Nocebo effects arise when patients have negative expectations (a worsening) related to the treatment	2 (Somewhat Disagree)	2 (Somewhat Disagree)	5 (Strongly Agree)	5 (Strongly Agree)	5 (Strongly Agree)	5 (Strongly Agree)	5 (Strongly Agree)	1 (Strongly Disagree)	1 (Strongly Disagree)	Yes	Because it may enhance the positive effect of an active treatment	In delivering treatment to patients with chronic pain, I will tell patients that I believe this treatment will help you and that others have also found it helpful (e.g., mindfulness)..																								I believe the placebo effect plays a role in all conditions	4 (Sometimes)	4 (Sometimes)	4 (Sometimes)
114512698709	Agree
114512682238	Agree
114512695438	Agree
114512693594	Agree	Very important	Extremely important	Extremely important	Very important	Very important
114512691767	Agree
114512662470	Agree	Extremely important	Extremely important	Extremely important	Extremely important	Extremely important	Non-specific effects in clinical practice means for me (as a EMS Paramedic) expected or possible from obtained effects of therapy that do not result from scientific studies specified by the drug manufacturer, but from other scientific reports results that affect and support the final effect of treatment.	For me, placebo effect in clinical practice means the effect on the patient of drugs or other non-pharmacological therapies that do not show a specific effect, but affect the patient's mental and physical state. Indicated here from my clinical practice is the effect of normal saline administered intramuscularly on the well-being of patients addicted to benzodiazepines in alcoholism.	The placebo effect in clinical practice means, for me, an attempt to find a solution to a patient's problem by means that do not show an intentional effect. Observation of this effect is an important support for the diagnostic process and clinical research.	The nocebo effect, to me, means negative and undesirable side effects that may have to do with the patient's negative attitudes and perceptions about the treatment or to other components of the process.	1 (Strongly Disagree)	1 (Strongly Disagree)	2 (Somewhat Disagree)	2 (Somewhat Disagree)	1 (Strongly Disagree)	1 (Strongly Disagree)	2 (Somewhat Disagree)	2 (Somewhat Disagree)	1 (Strongly Disagree)	Yes	to assess patients needs	Patient with hypertension and addicted to benzodiazepines and alcohol.																								emergency medicine	4 (Sometimes)	3 (Neutral)	4 (Sometimes)
114512669386	Agree	Very important	Very important	Somewhat important	Very important	Very important
114512604505	Agree
114512525650	Agree
114512485100	Agree
114512474104	Agree	Somewhat important	Very important	Somewhat important	Very important	Very important
114512455465	Agree	Very important	Extremely important	Somewhat important	Very important	Extremely important	These are the effects of an intervention that are due to something that is not specific to the intervention	Placebo effect is a POSITIVE non specific effect	Is a positive therapeutic non specific effect obtained by the drug/intervention	Is a negative therapeutic non specific effect obtained by the drug/intervention	5 (Strongly Agree)	4 (Somewhat Agree)	4 (Somewhat Agree)	4 (Somewhat Agree)	5 (Strongly Agree)	4 (Somewhat Agree)	5 (Strongly Agree)	3 (Neither Agree or Disagree)	1 (Strongly Disagree)	Yes	The patients feel better!!	In my experience (I'm a surgeon) a patient can perceive a clinical benefit becouse: 1) strong engagement doctor-patient 2) better feeling in case of treatment in big hospitals ...	Allergology	Alternative Medicine	Anesthesiology	Cardiology	Dermatology	Endocrinology	Gastroenterology	General Medicine	Pharmacology	Gynecology	Neurology	Oncology	Orthopedic	Osteopathy	Otolaryngology	Pediatric	Physiatry	Psychiatry	Psychology	Pulmonology	Rheumatology	Surgery	Urology		4 (Sometimes)	4 (Sometimes)	4 (Sometimes)
114512464450	Agree
114512457724	Agree	Extremely important	Extremely important	Extremely important	Very important	Extremely important
114512445943	Agree
114508300885	Agree	Extremely important	Extremely important	Very important	Very important	Extremely important
114512424902	Agree	Very important	Very important	Very important	Very important	Very important	miglioramento dell'umore e minore sofferenza correlata al dolore	riduzione della percezione del dolore con integratori	utilizzo di inegratori	aumento della percezione deldolore	4 (Somewhat Agree)	4 (Somewhat Agree)	4 (Somewhat Agree)	4 (Somewhat Agree)	4 (Somewhat Agree)	3 (Neither Agree or Disagree)	4 (Somewhat Agree)	4 (Somewhat Agree)	1 (Strongly Disagree)	Yes	riduzione effetti collaterali	integratori + analgesici													Orthopedic	Osteopathy			Physiatry	Psychiatry	Psychology						4 (Sometimes)	4 (Sometimes)	1 (Never)
114512430058	Agree	Very important	Very important	Somewhat important	Very important	Extremely important
114512417296	Agree	Very important	Extremely important	Very important	Extremely important	Extremely important	effects without rational, to the best of our knowledge	positive expectations with positive effects without rational	Placebo treatment is without rational. Only open placebo could be proposed to the patient who had to be informed that there is no evidence, but some benefices with the treatment	bad results without rational	5 (Strongly Agree)	4 (Somewhat Agree)	4 (Somewhat Agree)	5 (Strongly Agree)	5 (Strongly Agree)	4 (Somewhat Agree)	5 (Strongly Agree)	3 (Neither Agree or Disagree)	4 (Somewhat Agree)	Yes	to obtain the same result with less drugs	to diminish carbamazepine dosage in trigeminal neuralgia	Allergology	Alternative Medicine	Anesthesiology	Cardiology	Dermatology	Endocrinology	Gastroenterology	General Medicine	Pharmacology	Gynecology	Neurology	Oncology	Orthopedic	Osteopathy	Otolaryngology	Pediatric	Physiatry	Psychiatry	Psychology	Pulmonology	Rheumatology	Surgery	Urology		5 (Always)	5 (Always)	5 (Always)
114512429417	Agree	Very important	Very important	Very important	Very important	Very important
114512419994	Agree
114512413462	Agree	Very important	Extremely important	Very important	Very important	Extremely important
114512409962	Agree	Very important	Very important	Very important	Very important	Extremely important
114512379322	Agree	Somewhat important	Very important	Extremely important	Extremely important	Extremely important	not strictly related to the subject of therapy	therapeutic effect related to the patient's belief in the healing effect of a given agent	inducing a therapeutic effect in a patient with a non-drug agent	After taking a medicinal substance, the person who has taken the drug feels worse instead of better	4 (Somewhat Agree)	4 (Somewhat Agree)	3 (Neither Agree or Disagree)	5 (Strongly Agree)	5 (Strongly Agree)	5 (Strongly Agree)	3 (Neither Agree or Disagree)	2 (Somewhat Disagree)	2 (Somewhat Disagree)	Yes	rarely - but to protect the patient against the effects of drug overdose	a child with moderate pain, who required too frequent doses of strong painkillers to get attention		Alternative Medicine																Psychiatry	Psychology						4 (Sometimes)	4 (Sometimes)	4 (Sometimes)
114512371726	Agree	Extremely important	Extremely important	Very important	Very important	Extremely important	Effects that are not defined/specified.	Effects that are not a result of actual pharmagological treatment.	A non-pharmacological treatment.	Negative thoughts that can harm ones well being/healthy!	5 (Strongly Agree)	1 (Strongly Disagree)	3 (Neither Agree or Disagree)	5 (Strongly Agree)	5 (Strongly Agree)	5 (Strongly Agree)	5 (Strongly Agree)	5 (Strongly Agree)	3 (Neither Agree or Disagree)	No	I do not.	Nill								General Medicine										Psychiatry	Psychology						4 (Sometimes)	4 (Sometimes)	4 (Sometimes)
114512375870	Agree
114512360342	Agree	Very important	Extremely important	Extremely important	Extremely important	Very important
114510148035	Agree	Extremely important	Extremely important	Very important	Extremely important	Somewhat important	Effects related to others but the drug effect	Effects done by persuasion that there is something that is good-working	The positive effects obtained from the patients conviction even if he's not assuming any working drug	The negative effects of the persuasion that he is taking a drug	3 (Neither Agree or Disagree)	2 (Somewhat Disagree)	4 (Somewhat Agree)	4 (Somewhat Agree)	5 (Strongly Agree)	4 (Somewhat Agree)	3 (Neither Agree or Disagree)	3 (Neither Agree or Disagree)	3 (Neither Agree or Disagree)	Yes	Because it is good for the cure	No	Allergology			Cardiology	Dermatology		Gastroenterology	General Medicine		Gynecology	Neurology				Otolaryngology	Pediatric						Surgery	Urology		4 (Sometimes)	4 (Sometimes)	4 (Sometimes)
114512356739	Agree	Very important	Very important	Extremely important	Extremely important	Extremely important
114512354419	Agree	Somewhat important	Somewhat important	Somewhat important	Very important	Very important
114512346315	Agree	Somewhat important	Somewhat important	Somewhat important	Somewhat important	Very important
114512333849	Agree
114512332608	Agree	Very important	Extremely important	Very important	Extremely important	Very important
114512315705	Agree	Extremely important	Very important	Very important	Very important	Extremely important
114512305098	Agree	Extremely important	Very important	Extremely important	Extremely important	Very important
114512291153	Agree	Extremely important	Extremely important	Very important	Extremely important	Extremely important	-	-	-	-	5 (Strongly Agree)	4 (Somewhat Agree)	4 (Somewhat Agree)	5 (Strongly Agree)	3 (Neither Agree or Disagree)	5 (Strongly Agree)	2 (Somewhat Disagree)	4 (Somewhat Agree)	4 (Somewhat Agree)	Yes	-	-					Dermatology							Oncology				Pediatric	Physiatry	Psychiatry	Psychology		Rheumatology				4 (Sometimes)	4 (Sometimes)	4 (Sometimes)
114512288796	Agree
114512273693	Agree
114512268786	Agree	Very important	Very important	Very important	Extremely important	Very important
114512265140	Agree
114511837997	Agree	Extremely important	Very important	Very important	Very important	Extremely important
114512257219	Agree
114512241613	Agree	Extremely important	Extremely important	Extremely important	Extremely important	Extremely important	i don't know	some practice to consent best life for critical patient	is a metodic to convince the patient that there a tattament on	a mal practice	5 (Strongly Agree)	3 (Neither Agree or Disagree)	2 (Somewhat Disagree)	4 (Somewhat Agree)	4 (Somewhat Agree)	4 (Somewhat Agree)	4 (Somewhat Agree)	2 (Somewhat Disagree)	3 (Neither Agree or Disagree)	Yes	in some case	for no possibility patient clinical resolution		Alternative Medicine						General Medicine	Pharmacology																5 (Always)	1 (Never)	1 (Never)
114512241127	Agree	Somewhat important	Very important	Very important	Very important	Extremely important
114512214529	Agree	Extremely important	Extremely important	Extremely important	Extremely important	Very important	Placebo and nocebo not-expected effects of any treatment	Beneficial effect produced by a believed non efficacious treatment that cannot be attributed to the properties of the treatment itself, and must therefore be due to the patient's conviction in that treatment efficacy.	Unexpected improvement in the clinical condition following a treatment deemed ineffective	Unexpected worsening of the clinical condition following a treatment deemed ineffective	1 (Strongly Disagree)	3 (Neither Agree or Disagree)	3 (Neither Agree or Disagree)	1 (Strongly Disagree)	1 (Strongly Disagree)	1 (Strongly Disagree)	3 (Neither Agree or Disagree)	4 (Somewhat Agree)	4 (Somewhat Agree)	Yes	Establishing a relationship of trust and communication with the patient is always the first secret to obtaining positive results from treatment	Infiltration of saline solution into an inflamed area	Allergology	Alternative Medicine		Cardiology	Dermatology		Gastroenterology	General Medicine		Gynecology	Neurology			Osteopathy				Psychiatry	Psychology						3 (Neutral)	5 (Always)	4 (Sometimes)
114512214682	Agree
114512200256	Agree	Very important	Extremely important	Very important	Very important	Very important
114512158930	Agree
114512110108	Agree	Extremely important	Extremely important	Extremely important	Extremely important	Extremely important
114512104254	Agree
114512082627	Agree	Very important	Very important	Very important	Very important	Very important
114512075011	Agree	Very important	Very important	Somewhat important	Very important	Extremely important
114512073139	Agree	Very important	Extremely important	Somewhat important	Very important	Extremely important
114512069921	Agree
114512063137	Agree
114512048786	Agree	Very important	Extremely important	Extremely important	Very important	Extremely important	Nothing	Importante	Help patient	Not normal	3 (Neither Agree or Disagree)	3 (Neither Agree or Disagree)	3 (Neither Agree or Disagree)	3 (Neither Agree or Disagree)	3 (Neither Agree or Disagree)	3 (Neither Agree or Disagree)	3 (Neither Agree or Disagree)	3 (Neither Agree or Disagree)	3 (Neither Agree or Disagree)	Yes	All	Relax								General Medicine																Palliative care	5 (Always)	3 (Neutral)	4 (Sometimes)
114512043488	Agree
114512030359	Agree	Extremely important	Very important	Very important	Very important	Very important	Neurodinamic effect even though when the treatment works on muscle tension release, the effect on periferic area during a specific treatment	Placebo effect is the capacity of a substitute treatment to obtain the same effect of the official one: the functional mechanism is for more a result of psicological effect on the patient	Application of a non effective treatment with the purpouse to esaminate the patient reaction	Negative effect untill the treatment is theoretically indicate	4 (Somewhat Agree)	3 (Neither Agree or Disagree)	4 (Somewhat Agree)	4 (Somewhat Agree)	2 (Somewhat Disagree)	3 (Neither Agree or Disagree)	3 (Neither Agree or Disagree)	4 (Somewhat Agree)	3 (Neither Agree or Disagree)	Yes	Sometimes it help patient to achieve a better healthness	When you explain to a patient that the procedure you are going to perform is just the right one for him/her	Allergology	Alternative Medicine						General Medicine					Orthopedic				Physiatry	Psychiatry	Psychology		Rheumatology				3 (Neutral)	4 (Sometimes)	4 (Sometimes)
114512038847	Agree	Somewhat important	Very important	Very important	Very important	Extremely important
114512031999	Agree	Very important	Extremely important	Extremely important	Extremely important	Very important	.	Self efficacy	Educazione, terapia manuale ed esercizio	Troppa importanza dell'imaging	5 (Strongly Agree)	4 (Somewhat Agree)	4 (Somewhat Agree)	4 (Somewhat Agree)	4 (Somewhat Agree)	4 (Somewhat Agree)	3 (Neither Agree or Disagree)	5 (Strongly Agree)	4 (Somewhat Agree)	Yes	Il paziente migliora	La possibilità di eseguire movimenti che si pensavano impossibili								General Medicine	Pharmacology		Neurology		Orthopedic			Pediatric	Physiatry	Psychiatry	Psychology						5 (Always)	5 (Always)	5 (Always)
114512034678	Agree	Very important	Extremely important	Very important	Very important	Very important
114512031218	Agree	Very important	Very important	Very important	Extremely important	Extremely important
114512022051	Agree	Very important	Very important	Somewhat important	Somewhat important	Extremely important	Nothing	Nothing	Nothing i don't use it	Nothing	5 (Strongly Agree)	5 (Strongly Agree)	5 (Strongly Agree)	5 (Strongly Agree)	5 (Strongly Agree)	4 (Somewhat Agree)	4 (Somewhat Agree)	3 (Neither Agree or Disagree)	4 (Somewhat Agree)	No	I do not	I do not idę it	Allergology						Gastroenterology	General Medicine										Psychiatry							4 (Sometimes)	4 (Sometimes)	3 (Neutral)
114512015345	Agree	Somewhat important	Very important	Extremely important	Very important	Extremely important
114512012435	Agree	Extremely important	Extremely important	Very important	Extremely important	Extremely important
114512008490	Agree	Extremely important	Extremely important	Extremely important	Extremely important	Extremely important
114512010584	Agree	Somewhat important	Somewhat important	Very important	Somewhat important	Very important
114512007606	Agree	Very important	Very important	Somewhat important	Extremely important	Extremely important
114511992368	Agree	Very important	Extremely important	Very important	Very important	Very important	Better health condition even if the results are not showing progress in the treatment	Patient believes that something is helping him/her, even if the studies can't show this effects	Believe that human body can treat by itself without any help	Nothing, even don't know what it exactly is	3 (Neither Agree or Disagree)	4 (Somewhat Agree)	4 (Somewhat Agree)	5 (Strongly Agree)	3 (Neither Agree or Disagree)	4 (Somewhat Agree)	3 (Neither Agree or Disagree)	3 (Neither Agree or Disagree)	3 (Neither Agree or Disagree)	Yes	Sometimes it is the only way I can help	Giving iv fluids (IE. Solutio Ringeri) during the labor as a painkiller		Alternative Medicine					Gastroenterology	General Medicine						Osteopathy		Pediatric	Physiatry	Psychiatry	Psychology					Obstetrics	4 (Sometimes)	4 (Sometimes)	3 (Neutral)
114511978853	Agree	Very important	Extremely important	Very important	Extremely important	Extremely important	unespected effects on the basis of known mechanism of action	Effects not due to a direct action of treatment	a treatment characterized by little or no efficacy regarding the biological mechanism of action (not necessarily a substance)	Unespected adverse reactions considering the biological mechanism of treatment	3 (Neither Agree or Disagree)	3 (Neither Agree or Disagree)	4 (Somewhat Agree)	5 (Strongly Agree)	5 (Strongly Agree)	4 (Somewhat Agree)	1 (Strongly Disagree)	3 (Neither Agree or Disagree)	3 (Neither Agree or Disagree)	Yes	It depends on the type of pathology. Placebo effects may be added to the treatment effects or may be the only treatmente in patients with non organic symptoms . It may help the doctor-patient relantionship allowing a gradual change in patients copying with disease	In children's migraines, a placebo treatment reduces the parents' anxiety and therefore that of the child																								all the above	3 (Neutral)	3 (Neutral)	3 (Neutral)
114511995169	Agree	Extremely important	Extremely important	Extremely important	Extremely important	Extremely important	...	..	...	...	4 (Somewhat Agree)	3 (Neither Agree or Disagree)	5 (Strongly Agree)	4 (Somewhat Agree)	5 (Strongly Agree)	5 (Strongly Agree)	5 (Strongly Agree)	4 (Somewhat Agree)	5 (Strongly Agree)	No	..	...		Alternative Medicine			Dermatology		Gastroenterology	General Medicine						Osteopathy				Psychiatry	Psychology						4 (Sometimes)	4 (Sometimes)	5 (Always)
114511976301	Agree	Very important	Very important	Somewhat important	Very important	Extremely important
114510461829	Agree	Extremely important	Very important	Extremely important	Extremely important	Extremely important	d	d	d	d	1 (Strongly Disagree)	2 (Somewhat Disagree)	2 (Somewhat Disagree)	5 (Strongly Agree)	5 (Strongly Agree)	5 (Strongly Agree)	5 (Strongly Agree)	3 (Neither Agree or Disagree)	4 (Somewhat Agree)	Yes	f	f																	Physiatry								3 (Neutral)	3 (Neutral)	3 (Neutral)
114511939944	Agree	Extremely important	Extremely important	Extremely important	Very important	Extremely important
114511928007	Agree	Very important	Very important	Somewhat important	Somewhat important	Very important
114511925101	Agree
114511915759	Agree
114511889448	Agree	Very important	Very important	Very important	Extremely important	Very important	The clinical condition does not change	I don't use placebo in practice	Treatment without specific active mechanism of action	No negative effect on clinical condition	2 (Somewhat Disagree)	4 (Somewhat Agree)	3 (Neither Agree or Disagree)	3 (Neither Agree or Disagree)	4 (Somewhat Agree)	4 (Somewhat Agree)	4 (Somewhat Agree)	3 (Neither Agree or Disagree)	2 (Somewhat Disagree)	No	No advantage	No use																								No disease	2 (Rarely)	2 (Rarely)	3 (Neutral)
114511885709	Agree	Very important	Extremely important	Extremely important	Extremely important	Extremely important	communication skills, trasparency, empathy	is something that produces a positive effect without altering the homeostatic functions in the patient	healing effect of something that in itself has no effect	adverse event, not caused by therapy, but by the patient’s negative expectations	4 (Somewhat Agree)	3 (Neither Agree or Disagree)	4 (Somewhat Agree)	4 (Somewhat Agree)	5 (Strongly Agree)	5 (Strongly Agree)	4 (Somewhat Agree)	4 (Somewhat Agree)	3 (Neither Agree or Disagree)	No	I don't	in pain not responding to opiates after having administered all other drugs oppioid-free		Alternative Medicine			Dermatology									Osteopathy			Physiatry	Psychiatry	Psychology						4 (Sometimes)	4 (Sometimes)	1 (Never)
114511890598	Agree
114511887976	Agree
114511871521	Agree	Very important	Very important	Somewhat important	Very important	Very important	Don’t understand what you mean	Expectations on treatment influence their result.	A sham-treatment without known true effect. It is not to be used in clinical practice but in clinical trials	Negative expectations on treatments that lead to experience of negative outcome of treatment	5 (Strongly Agree)	1 (Strongly Disagree)	5 (Strongly Agree)	4 (Somewhat Agree)	5 (Strongly Agree)	4 (Somewhat Agree)	2 (Somewhat Disagree)	2 (Somewhat Disagree)	2 (Somewhat Disagree)	No	I don’t give sham treatments	No. But of course I use my relation to the patient to reinforce the evidence based treatments we deliver		Alternative Medicine	Anesthesiology					General Medicine	Pharmacology		Neurology			Osteopathy				Psychiatry	Psychology					Pain medicine	4 (Sometimes)	4 (Sometimes)	4 (Sometimes)
114511877916	Agree	Extremely important	Extremely important	Extremely important	Extremely important	Extremely important
114511874004	Agree	Very important	Very important	Very important	Very important	Very important
114511864211	Agree	Extremely important	Extremely important	Extremely important	Extremely important	Extremely important
114511030442	Agree
114511858070	Agree	Extremely important	Extremely important	Very important	Extremely important	Extremely important
114511857715	Agree	Very important	Very important	Very important	Very important	Very important
114511856490	Agree	Very important	Very important	Somewhat important	Very important	Very important
114511845931	Agree	Very important	Very important	Extremely important	Very important	Extremely important	empathy of the doctor, cleanliness of the environments	clarity of the doctor in explaining the treatment	clarity of the doctor in explaining the treatment	doubtful doctor	4 (Somewhat Agree)	4 (Somewhat Agree)	4 (Somewhat Agree)	5 (Strongly Agree)	5 (Strongly Agree)	4 (Somewhat Agree)	3 (Neither Agree or Disagree)	4 (Somewhat Agree)	4 (Somewhat Agree)	Yes	because it is still a beneficial effect for the patient, as patient care is our main objective	use of nutraceuticals	Allergology	Alternative Medicine					Gastroenterology				Neurology			Osteopathy		Pediatric	Physiatry	Psychiatry	Psychology						4 (Sometimes)	4 (Sometimes)	4 (Sometimes)
114511849840	Agree	Extremely important	Extremely important	Extremely important	Extremely important	Extremely important
114511846517	Agree
114511831628	Agree
114511817468	Agree	Very important	Very important	Somewhat important	Very important	Extremely important	Placebo effect is essential for the patient with chronic pain	Increase patient well-being with sincere empathy	narrative medicine	when I'm tired and in a hurry, when the patient is boring	3 (Neither Agree or Disagree)	1 (Strongly Disagree)	5 (Strongly Agree)	5 (Strongly Agree)	5 (Strongly Agree)	3 (Neither Agree or Disagree)	3 (Neither Agree or Disagree)	3 (Neither Agree or Disagree)	5 (Strongly Agree)	Yes	If you can't heal you can listen: the relationship is healing	every time I am sincerely empathetic, the patient feels better																								Algology	4 (Sometimes)	4 (Sometimes)	1 (Never)
114511819916	Agree	Very important	Very important	Very important	Very important	Extremely important
114511815747	Agree	Extremely important	Extremely important	Extremely important	Extremely important	Extremely important
114511813346	Agree	Extremely important	Extremely important	Extremely important	Extremely important	Extremely important
114511808641	Agree
114511717945	Agree	Extremely important	Very important	Extremely important	Very important	Extremely important
114511707533	Agree	Extremely important	Extremely important	Very important	Very important	Extremely important	Unknown what the question is asking	Treatment working regardless of changes	Treatment working regardless of changes	Unfamiliar with that term	4 (Somewhat Agree)	4 (Somewhat Agree)	4 (Somewhat Agree)	5 (Strongly Agree)	4 (Somewhat Agree)	5 (Strongly Agree)	4 (Somewhat Agree)	3 (Neither Agree or Disagree)	4 (Somewhat Agree)	Yes	It still provides good outcomes for patients	Manual therapy implementation	Allergology	Alternative Medicine							Pharmacology								Physiatry	Psychiatry	Psychology						4 (Sometimes)	4 (Sometimes)	4 (Sometimes)
114511600563	Agree
114511593843	Agree	Extremely important	Extremely important	Not so important	Very important	Very important
114511554432	Agree	Extremely important	Extremely important	Very important	Very important	Extremely important	cooperation between me and a patient	believing in success of treatment elevates its efficacy	I use it very rarely, in fact ionbkly in terminalkly ill patients	very disturbing, makes treatment much more difficult	5 (Strongly Agree)	5 (Strongly Agree)	5 (Strongly Agree)	5 (Strongly Agree)	5 (Strongly Agree)	5 (Strongly Agree)	5 (Strongly Agree)	5 (Strongly Agree)	5 (Strongly Agree)	Yes	it helps in many cases	during first year of SARS-CoV-2 pandemia people tried different therapies, for ex. with vitamin C - some of them (not suffering previously od deficiency of this vitamin) felt better	Allergology	Alternative Medicine	Anesthesiology	Cardiology	Dermatology	Endocrinology	Gastroenterology	General Medicine	Pharmacology	Gynecology	Neurology	Oncology			Otolaryngology	Pediatric	Physiatry	Psychiatry	Psychology	Pulmonology	Rheumatology		Urology		4 (Sometimes)	4 (Sometimes)	4 (Sometimes)
114511465800	Agree	Very important	Very important	Very important	Very important	Very important	effetti sul benessere complessivo	effetti non correlati alla terapia somministrata	tutto ciò che non appartiene alla prescrizione terapeutica	effetti negativi non correlati alla terapia somministrata	4 (Somewhat Agree)	4 (Somewhat Agree)	5 (Strongly Agree)	5 (Strongly Agree)	5 (Strongly Agree)	4 (Somewhat Agree)	4 (Somewhat Agree)	3 (Neither Agree or Disagree)	3 (Neither Agree or Disagree)	Yes	curando molto la relazione con il paziente	quando con le mie parole suscito speranza nel paziente	Allergology						Gastroenterology	General Medicine				Oncology				Pediatric	Physiatry	Psychiatry	Psychology		Rheumatology				4 (Sometimes)	3 (Neutral)	4 (Sometimes)
114511391077	Agree	Very important	Very important	Very important	Extremely important	Extremely important	Patients often feel better when I spend time and show my interest with them	Some patients think they will feel better only of they take some drug or have a prescription, whatever It is	Sometimes I agree with patients' request for prescription, choosing something not Dangerous at all	When a patients do not agree with my suggestions, I do not force their will, otherwise I expect some adverse effect for sure	4 (Somewhat Agree)	5 (Strongly Agree)	5 (Strongly Agree)	5 (Strongly Agree)	4 (Somewhat Agree)	4 (Somewhat Agree)	4 (Somewhat Agree)	5 (Strongly Agree)	1 (Strongly Disagree)	Yes	Sometimes patients feel my interest for their conditions and their stories and can feel like "persons" not only "patients" and their can be a First step to healing	A patients with cronica pain felt herself free to communicate with me by email or WhatsApp messages and told me she was better for lower degree of anxiety	Allergology	Alternative Medicine			Dermatology		Gastroenterology	General Medicine																	4 (Sometimes)	4 (Sometimes)	4 (Sometimes)
114508300590	Agree	Very important	Very important	Somewhat important	Very important	Very important
114511412883	Agree
114511383266	Agree	Extremely important	Extremely important	Extremely important	Extremely important	Extremely important	Mental ,social and sociological impact on family members of patients and financial impact on them	Placebo effect help in selected patients only.	Placebo treatment works only in those patients where pathology of disease is not known properly but if really patient is symptomatic then this doesn't help to much.In my practice patients with some psychology issues this thing help	Particularly when a patient have been given placebo effect or treatment and then patient develop any adverse effect due that,after that patient refuse for that treatment	5 (Strongly Agree)	4 (Somewhat Agree)	3 (Neither Agree or Disagree)	4 (Somewhat Agree)	2 (Somewhat Disagree)	5 (Strongly Agree)	2 (Somewhat Disagree)	1 (Strongly Disagree)	2 (Somewhat Disagree)	Yes	Some time there patient with non pathological pain but still keep visiting to pain clinic particularly in third world country where they have pain due to deficiency of essential nutrients	There are numbers of patients who have underwent LSCS under spinal anaesthesia but they come with complain of lower back pain post LSCS in these patients proper counseling and placebo really helped me		Alternative Medicine	Anesthesiology				Gastroenterology				Neurology							Psychiatry							2 (Rarely)	3 (Neutral)	4 (Sometimes)
114511382871	Agree	Extremely important	Very important	Very important	Extremely important	Very important	A added effect a treatment gives a patient	Placebo refers to t effect that a patient imagines they are getting from a particular treatment	It means using a treatment or non treatment eg saline & saying it’s morphine	The harmful effect of a treatment opposite to placebo	1 (Strongly Disagree)	2 (Somewhat Disagree)	3 (Neither Agree or Disagree)	3 (Neither Agree or Disagree)	4 (Somewhat Agree)	4 (Somewhat Agree)	4 (Somewhat Agree)	3 (Neither Agree or Disagree)	3 (Neither Agree or Disagree)	No	We don’t	Sometime a great result for a patient which was not t expected outcome			Anesthesiology								Neurology							Psychiatry	Psychology		Rheumatology				3 (Neutral)	4 (Sometimes)	4 (Sometimes)
114511369267	Agree	Extremely important	Extremely important	Very important	Extremely important	Extremely important	Increased or decreased confidence in the resolution of the clinical condition	can be the reduction of pain not by the clinical intervention itself but by the interpersonal relationship established	establish a trusting therapeutic relationship with the patient	an opposite result to that intended in therapeutic terms with an exacerbation of pain, not caused by the intervention itself but by the patient's expectations	4 (Somewhat Agree)	4 (Somewhat Agree)	4 (Somewhat Agree)	5 (Strongly Agree)	5 (Strongly Agree)	5 (Strongly Agree)	4 (Somewhat Agree)	4 (Somewhat Agree)	5 (Strongly Agree)	Yes	because it is one of the treatment tools that is not yet fully understood	I can't know exactly when there was a placebo effect	Allergology	Alternative Medicine	Anesthesiology	Cardiology	Dermatology	Endocrinology	Gastroenterology	General Medicine	Pharmacology	Gynecology	Neurology	Oncology	Orthopedic	Osteopathy	Otolaryngology	Pediatric	Physiatry	Psychiatry	Psychology	Pulmonology	Rheumatology	Surgery	Urology		4 (Sometimes)	4 (Sometimes)	4 (Sometimes)
114511395416	Agree
114511394704	Agree
114511356516	Agree	Very important	Somewhat important	Very important	Extremely important	Extremely important
114511304242	Agree	Very important	Very important	Somewhat important	Extremely important	Extremely important	non directly measurable effects (outcomes), so nothing that has been clearly define in a specific context	directly (open) od indirectly (deceptive) effect of something that has not be thought to give this effect in an explainable way	the direct use of placebo, knowing its effect	a substance apparently no harmful, which however engage an harmful effect	4 (Somewhat Agree)	4 (Somewhat Agree)	4 (Somewhat Agree)	2 (Somewhat Disagree)	4 (Somewhat Agree)	2 (Somewhat Disagree)	1 (Strongly Disagree)	2 (Somewhat Disagree)	2 (Somewhat Disagree)	Yes	E.g. I can kinda motivate a patient to gain for the effect of e.g. a medication, for which there is not really a big effect. In this case, I can amplify the effect of the substance.	As described previously. another example is touching the patient without a specific mean, but enforcing the relationship and the understanding for a pain. after touching I often observe already a good effect e g. on perceived pain	Allergology	Alternative Medicine	Anesthesiology	Cardiology	Dermatology	Endocrinology	Gastroenterology	General Medicine	Pharmacology	Gynecology	Neurology	Oncology	Orthopedic	Osteopathy	Otolaryngology	Pediatric	Physiatry	Psychiatry	Psychology	Pulmonology	Rheumatology	Surgery	Urology		4 (Sometimes)	4 (Sometimes)	4 (Sometimes)
114511298005	Agree	Somewhat important	Very important	Very important	Extremely important	Very important	Mood, sleep quality, social initiatives	improper treatment with good clincial effect	Prescribing pharmacologically indifferent drugs for the treatment of certain condition, but gaining good clinical effect	Prescribing drugs whic impair clinical condition	4 (Somewhat Agree)	4 (Somewhat Agree)	5 (Strongly Agree)	4 (Somewhat Agree)	4 (Somewhat Agree)	5 (Strongly Agree)	3 (Neither Agree or Disagree)	2 (Somewhat Disagree)	2 (Somewhat Disagree)	Yes	Because i take every opportunity to improve teóhe patients condition	A patient with end-stage lung cancer, he only believed in diclofenac- containing painkillers. He was afraid of opiates, he totally rejected them. Using diclofenac labeled normal saline caused equal pain relief as diclofenac did.	Allergology	Alternative Medicine	Anesthesiology		Dermatology		Gastroenterology	General Medicine	Pharmacology		Neurology	Oncology	Orthopedic			Pediatric					Rheumatology		Urology		3 (Neutral)	3 (Neutral)	4 (Sometimes)
114511300276	Agree	Somewhat important	Very important	Not so important	Very important	Somewhat important	Good therapeutic alliance; patient trusts therapist and feels s/he is interested; positive expectations for both therapist and patient	Largely expectations on part of patient, and to a lesser extent the therapist, about treatment being effective	Treatment that is only nonspecific effects, though it is hard to differentiate between these and some elements of psychological therapy	Unwanted effects due to patient expectations, written information (as with medication), or therapist information	4 (Somewhat Agree)	2 (Somewhat Disagree)	4 (Somewhat Agree)	5 (Strongly Agree)	5 (Strongly Agree)	4 (Somewhat Agree)	4 (Somewhat Agree)	2 (Somewhat Disagree)	1 (Strongly Disagree)	Yes	they are part of engaging patient, building hope and positive expectation, developing trusting relationship	Almost always in engaging patient in psychological therapy	Allergology	Alternative Medicine	Anesthesiology	Cardiology	Dermatology	Endocrinology	Gastroenterology	General Medicine	Pharmacology	Gynecology	Neurology	Oncology	Orthopedic	Osteopathy	Otolaryngology	Pediatric	Physiatry	Psychiatry	Psychology	Pulmonology	Rheumatology	Surgery	Urology		3 (Neutral)	4 (Sometimes)	4 (Sometimes)
114511297462	Agree	Extremely important	Extremely important	Extremely important	Extremely important	Extremely important
114511298019	Agree	Extremely important	Extremely important	Extremely important	Extremely important	Extremely important
114511294192	Agree	Extremely important	Very important	Very important	Very important	Very important
114511270666	Agree	Very important	Extremely important	Very important	Extremely important	Extremely important
114511027031	Agree	Very important	Somewhat important	Somewhat important	Extremely important	Extremely important	These are effects (usually contributing to a positive outcome) that are contextual, not as a result of the effects of the treatment itself.	Similar to above, and possibly the same. A perception of benefit that is not derived from the effectiveness of the treatment itself. May be additional to genuine treatment effects, or else when treatment itself is inert.	Treatment that delivers no clinical benefit in itself.	The opposite of placebo, owing to an expectation of feeling worse, possibly through heightened fear or anxiety.	4 (Somewhat Agree)	4 (Somewhat Agree)	5 (Strongly Agree)	5 (Strongly Agree)	5 (Strongly Agree)	5 (Strongly Agree)	4 (Somewhat Agree)	4 (Somewhat Agree)	5 (Strongly Agree)	Yes	I think some placebo effect is unavoidable if a clinical encounter is positive. The treatment itself can have a positive beneficial effect, and the placebo effect can be an additional 'bonus'. Can be ethically sound when no deception is needed or sought.	In manual therapy (where evidence of effectiveness exists but is weak) it is probably occurring more often than not, depending on the therapeutic relationship.	Allergology	Alternative Medicine		Cardiology	Dermatology		Gastroenterology	General Medicine	Pharmacology				Orthopedic	Osteopathy		Pediatric		Psychiatry	Psychology			Surgery			5 (Always)	5 (Always)	5 (Always)
114511268524	Agree
114510197969	Agree	Very important	Extremely important	Extremely important	Extremely important	Extremely important	Effects of a medicine on differenti symptoms	Effects related to what patient believe	Give a medication without an effect demonstrated by clinical studies	Give a medication that the patient do not believe in the efficacy	1 (Strongly Disagree)	4 (Somewhat Agree)	5 (Strongly Agree)	5 (Strongly Agree)	5 (Strongly Agree)	5 (Strongly Agree)	5 (Strongly Agree)	3 (Neither Agree or Disagree)	5 (Strongly Agree)	Yes	Is safe and does not hurt	Hpv infection and vaginal product										Gynecology															5 (Always)	5 (Always)	1 (Never)
114511204845	Agree	Extremely important	Extremely important	Extremely important	Extremely important	Extremely important	effects not due to the treatment itself but to the context: method of administration, place, beliefs and more. they are always present	effects capable of decreasing inflammation and pain in a certain number of patients	conscious and rational use of placebo effects in addition to standard treatments if useful	effects capable of increasing anxiety or depression with possible consequences on the increase of pain or resignation and therefore giving up adequate treatment	5 (Strongly Agree)	5 (Strongly Agree)	5 (Strongly Agree)	5 (Strongly Agree)	5 (Strongly Agree)	3 (Neither Agree or Disagree)	5 (Strongly Agree)	1 (Strongly Disagree)	1 (Strongly Disagree)	Yes	diminution on pain	in a woman suffering from shoulder pain caused by rotator cuff tendinitis I carried out a few minutes of placebo ultrasound (minimum power) for 5 sessions, followed by the correct muscle treatment. This decision was made because in the initial assessment she had already had ultrasounds done and it was her wish.	Allergology	Alternative Medicine	Anesthesiology	Cardiology	Dermatology	Endocrinology	Gastroenterology	General Medicine	Pharmacology	Gynecology	Neurology	Oncology	Orthopedic	Osteopathy	Otolaryngology	Pediatric	Physiatry	Psychiatry	Psychology	Pulmonology	Rheumatology	Surgery	Urology		4 (Sometimes)	4 (Sometimes)	4 (Sometimes)
114511222279	Agree
114511202771	Agree	Extremely important	Extremely important	Somewhat important	Extremely important	Very important	Non-specific effect are things like placebo, therapeutic relationship and any other effect havibg an impact on treatmentoutcome	The effect that adds positive benefit to therapy by the patient believing in the treatment and that it will help	Something like using an unplugged ultrasound for treatment without the patient knowing or informing them about the positive effects of placebo (open label)	Nocebo effects are effects that add negatively to the treatment outcome. Like saying to an already anxious patient that the neck is 'instable' or that a therapy is useless	5 (Strongly Agree)	1 (Strongly Disagree)	4 (Somewhat Agree)	2 (Somewhat Disagree)	5 (Strongly Agree)	4 (Somewhat Agree)	1 (Strongly Disagree)	1 (Strongly Disagree)	1 (Strongly Disagree)	Yes	It adds positive benefit to the therapy without any extra cost or sideeffect. What's not to love?	In the last cöinic I worked in the ultrasound was broken for a few weeks, but a patient insisted on getting trestment of it in a very rude way so I did it without telling him it was broken and he got better	Allergology	Alternative Medicine	Anesthesiology	Cardiology	Dermatology		Gastroenterology	General Medicine	Pharmacology	Gynecology	Neurology	Oncology	Orthopedic	Osteopathy	Otolaryngology	Pediatric	Physiatry	Psychiatry	Psychology	Pulmonology	Rheumatology	Surgery	Urology	Pain and Stress diseases	3 (Neutral)	4 (Sometimes)	3 (Neutral)
114511210610	Agree	Very important	Somewhat important	Very important	Very important	Very important
114511216262	Agree
114511179537	Agree	Extremely important	Extremely important	Very important	Extremely important	Extremely important	economic level, school formation, society enviroment are important variables that can impact on efficacy	treatment with drug of no efficacy that can stimulate a clinical response because of psycological influence	a treatment without clear efficacy that can have positive effect due to the simple presence of a treatment plan	the negative effect of a harmless drug by the fear of simple uptake of drugs	5 (Strongly Agree)	3 (Neither Agree or Disagree)	4 (Somewhat Agree)	4 (Somewhat Agree)	4 (Somewhat Agree)	4 (Somewhat Agree)	4 (Somewhat Agree)	3 (Neither Agree or Disagree)	1 (Strongly Disagree)	No	I suggest placebo treatment in very rare cases	very harmless drugs (e.g. Vit C) in a very fragile patient (low mental capabilities)	Allergology	Alternative Medicine		Cardiology	Dermatology	Endocrinology	Gastroenterology	General Medicine		Gynecology	Neurology	Oncology	Orthopedic		Otolaryngology	Pediatric	Physiatry	Psychiatry	Psychology	Pulmonology	Rheumatology		Urology		4 (Sometimes)	4 (Sometimes)	2 (Rarely)
114511180396	Agree	Extremely important	Extremely important	Extremely important	Extremely important	Extremely important	mood effect, relationship effect (psycho-social effects)	positive effect on the patient's suffering mediated by aspects outside the treatment itself	This is a treatment that makes the patient believe that he or she will get better.	negative effect on the patient's suffering mediated by aspects outside the treatment itself	4 (Somewhat Agree)	1 (Strongly Disagree)	5 (Strongly Agree)	5 (Strongly Agree)	5 (Strongly Agree)	5 (Strongly Agree)	5 (Strongly Agree)	3 (Neither Agree or Disagree)	4 (Somewhat Agree)	Yes	because placebo effect is part of the processus of cure from the patient' side	I reinforce the positif aspects of progression I observe																								I consider that the placebo effect is intergated in all the specialities because it is an effect carry out by the patient mental state	3 (Neutral)	3 (Neutral)	3 (Neutral)
114511173869	Agree	Very important	Very important	Very important	Very important	Very important	Non-spesific effects mean just a small part	Placebo effects mean just a small part	Placebo treatment in clinical practice is just of small impotance	Just a small part	4 (Somewhat Agree)	2 (Somewhat Disagree)	2 (Somewhat Disagree)	2 (Somewhat Disagree)	4 (Somewhat Agree)	4 (Somewhat Agree)	4 (Somewhat Agree)	4 (Somewhat Agree)	4 (Somewhat Agree)	Yes	It is almost there	The patient discussed actively such posibility	Allergology		Anesthesiology				Gastroenterology	General Medicine				Oncology				Pediatric	Physiatry	Psychiatry	Psychology		Rheumatology				4 (Sometimes)	3 (Neutral)	3 (Neutral)
114511194468	Agree	Extremely important	Extremely important	Very important	Extremely important	Extremely important
114511166928	Agree	Very important	Very important	Not so important	Somewhat important	Extremely important	The therapist client relationship is very important. Client must feel that there is genuine interest and empathy so that the therapist can give confronting advice to the therapist without damaging the relationship	Positve effects that are the consequence of classical conditioning	A treatment that only consists of non specific elements/factors	Negative consequences of classical conditioning	4 (Somewhat Agree)	4 (Somewhat Agree)	5 (Strongly Agree)	5 (Strongly Agree)	5 (Strongly Agree)	4 (Somewhat Agree)	4 (Somewhat Agree)	4 (Somewhat Agree)	4 (Somewhat Agree)	Yes	Telling about the effectiveness of the training in the past, emphasizing the excellent skills of the therapists, trying to establish a positve therapist-client relationship herapists	By giving information about the empiricallyproven effectiveness of the treatment.	Allergology	Alternative Medicine	Anesthesiology	Cardiology	Dermatology	Endocrinology	Gastroenterology	General Medicine	Pharmacology	Gynecology	Neurology	Oncology	Orthopedic	Osteopathy	Otolaryngology	Pediatric	Physiatry	Psychiatry	Psychology	Pulmonology	Rheumatology		Urology		4 (Sometimes)	4 (Sometimes)	4 (Sometimes)
114511169927	Agree	Very important	Very important	Very important	Very important	Very important	A proper diagnosis and clear information about the planned procedures	All positive effects that are not explained by pharmacology	Treatment response to subtherapeutic doses or drugs that should not decrease pain	Negative expectation or anticipation af adverse events	3 (Neither Agree or Disagree)	1 (Strongly Disagree)	4 (Somewhat Agree)	5 (Strongly Agree)	5 (Strongly Agree)	5 (Strongly Agree)	3 (Neither Agree or Disagree)	4 (Somewhat Agree)	4 (Somewhat Agree)	Yes	It is part of all treatment	Slow titration starting with low doses	Allergology	Alternative Medicine	Anesthesiology	Cardiology	Dermatology	Endocrinology	Gastroenterology	General Medicine		Gynecology	Neurology	Oncology	Orthopedic	Osteopathy	Otolaryngology	Pediatric		Psychiatry	Psychology	Pulmonology	Rheumatology	Surgery	Urology		2 (Rarely)	2 (Rarely)	4 (Sometimes)
114511171162	Agree	Extremely important	Extremely important	Extremely important	Extremely important	Extremely important
114511009747	Agree	Extremely important	Very important	Very important	Extremely important	Extremely important	I would think this would mean those effects that come without that specific intention	The placebo effect is an important factor in clinical practice and needs to be recognised as such. The placebo effect could be attributed to who delivers information and also the trust of the patient towards the health professionals	This could be the role of medication and also other non pharmaceutical interventions	This is where a negative outcome occurs	4 (Somewhat Agree)	3 (Neither Agree or Disagree)	5 (Strongly Agree)	5 (Strongly Agree)	5 (Strongly Agree)	4 (Somewhat Agree)	4 (Somewhat Agree)	3 (Neither Agree or Disagree)	3 (Neither Agree or Disagree)	No	I don’t think I do or certainly don’t recognise or intentionally use this	No		Alternative Medicine						General Medicine	Pharmacology										Psychology		Rheumatology			Pain management	3 (Neutral)	3 (Neutral)	2 (Rarely)
114511145134	Agree
114511006662	Agree	Very important	Extremely important	Very important	Extremely important	Extremely important	I have to be prepared for any reaction in the complex patient	It´s a good help and a strong one.	I don't use it primary, I only recommend treatment that is evidence based.	If it occures I consider what I could have done different. It happens if the patient is poorly informated.	1 (Strongly Disagree)	1 (Strongly Disagree)	5 (Strongly Agree)	5 (Strongly Agree)	5 (Strongly Agree)	5 (Strongly Agree)	3 (Neither Agree or Disagree)	1 (Strongly Disagree)	1 (Strongly Disagree)	Yes	It has such a potent effect, of course Italk for the benefits of the treatment and hope for the additional effect. Sometimes the patient get better than expected, then Ithink the placebo-effect is impottant	Whwn you get a very fast respond to the treatmen, faster than the treatment is expected.	Allergology	Alternative Medicine						General Medicine					Orthopedic											pain medicin	1 (Never)	1 (Never)	4 (Sometimes)
114511131581	Agree
114510986289	Agree	Somewhat important	Very important	Somewhat important	Somewhat important	Extremely important	non-specific effects are benificial or no benificial effects beyond the main effects' treatments	when a person's physical or mental health appears to improve after taking a no real treatment.	a treatment that appears real, but is designed to have no therapeutic benefit.	nocebo effect describes a situation where a negative outcome occurs due to a belief that the intervention will cause harm. It	4 (Somewhat Agree)	3 (Neither Agree or Disagree)	4 (Somewhat Agree)	4 (Somewhat Agree)	5 (Strongly Agree)	5 (Strongly Agree)	4 (Somewhat Agree)	3 (Neither Agree or Disagree)	4 (Somewhat Agree)	Yes	you can use less drugs	when the patient's expectations for a therapy are higher than the true usefulness of the therapy itself																							Urology		4 (Sometimes)	4 (Sometimes)	4 (Sometimes)
114511106607	Agree	Very important	Very important	Extremely important	Extremely important	Extremely important	An effect that can be achieve regardless of technique or treatment used	An effect that can increase clinical outcomes or match them as long as the patient beliefs in it	It means giving the patient the treatment they want	An effect that can decrease clinical outcomes	5 (Strongly Agree)	5 (Strongly Agree)	5 (Strongly Agree)	5 (Strongly Agree)	5 (Strongly Agree)	5 (Strongly Agree)	4 (Somewhat Agree)	4 (Somewhat Agree)	5 (Strongly Agree)	Yes	The placebo effect has a 20-30% improvement in patients. No patient wants to go to rehab if you allow the process to be more comfortable for them and improve their overall experience by matching their expectations, I see it as an absolute win for both parties	Laser therapy, the machine was not on during the whole treatment and then patient was talking about how he felt the heat of the laser		Alternative Medicine					Gastroenterology		Pharmacology				Orthopedic	Osteopathy					Psychology			Surgery			4 (Sometimes)	4 (Sometimes)	3 (Neutral)
114511116986	Agree	Somewhat important	Somewhat important	Very important	Very important	Very important
114511110888	Agree
114510991969	Agree	Very important	Not at all important	Not so important	Very important	Very important	Don't know	.	Not used	.	3 (Neither Agree or Disagree)	3 (Neither Agree or Disagree)	3 (Neither Agree or Disagree)	3 (Neither Agree or Disagree)	5 (Strongly Agree)	5 (Strongly Agree)	1 (Strongly Disagree)	3 (Neither Agree or Disagree)	5 (Strongly Agree)	No	I don't	I don't								General Medicine						Osteopathy				Psychiatry	Psychology						3 (Neutral)	3 (Neutral)	4 (Sometimes)
114511092659	Agree	Extremely important	Extremely important	Somewhat important	Extremely important	Extremely important
114511075676	Agree	Extremely important	Extremely important	Extremely important	Extremely important	Extremely important	The relaxation, empathy, and security that the subject perceives.	In physiotherapy, the placebo effect arises when patient belief in treatment leads to health improvements, not directly linked to the treatment's efficacy. Key points include managing expectations, as positive beliefs can enhance outcomes, especially in pain management. The therapist-patient relationship also influences this effect, with trust and communication being crucial	Nella pratica clinica, un trattamento con placebo è una terapia simulata o altrimenti inefficace dal punto di vista medico che può produrre risposte reali nei pazienti.	n clinical practice, nocebo effects occur when negative expectations or beliefs about a treatment lead to adverse side effects or worsened outcomes, independent of the treatment's actual pharmacological action.	3 (Neither Agree or Disagree)	3 (Neither Agree or Disagree)	5 (Strongly Agree)	5 (Strongly Agree)	5 (Strongly Agree)	5 (Strongly Agree)	4 (Somewhat Agree)	3 (Neither Agree or Disagree)	3 (Neither Agree or Disagree)	Yes	Because it's inevitable	empathia with the patient and confidence in what is being said		Alternative Medicine			Dermatology			General Medicine			Neurology		Orthopedic	Osteopathy				Psychiatry	Psychology		Rheumatology	Surgery			4 (Sometimes)	4 (Sometimes)	4 (Sometimes)
114511083870	Agree	Extremely important	Extremely important	Extremely important	Extremely important	Extremely important
114511078390	Agree
114511077074	Agree
114511073380	Agree	Very important	Very important	Very important	Very important	Very important
114511070462	Agree	Extremely important	Extremely important	Very important	Extremely important	Extremely important
114511019602	Agree	Extremely important	Extremely important	Extremely important	Extremely important	Extremely important	Generally we are waiting specific effects of nerve blocks but also, when pain is relieved, it affects all aspects of patients life. They are returning to work and normal life, are receiving less medications.	Sometimes nerve blocks are not successful but patients are feeling better than before nerve blocks. This is really placebo effect and sometimes is difficult to differentiate is it placebo effect or real effect.As a rule, placebo effect does not act continuously.	I am not using placebo treatment but sometimes nerve blocks for pain treatment are not correctly done du to technical or diagnostic problems. In those cases I can see the placebo effect.	As a rule patients are trusting that treatment is not harmful and therefore there is no nocebo effect but they are thinking that procedure itself is very painful and frequently occurring stress reaction during procedure. It can lead to arterial hypertension and sometimes to mood changes but these reactions are transient and never affects the results of treatment.	5 (Strongly Agree)	5 (Strongly Agree)	5 (Strongly Agree)	5 (Strongly Agree)	5 (Strongly Agree)	5 (Strongly Agree)	5 (Strongly Agree)	5 (Strongly Agree)	5 (Strongly Agree)	No	Placebo effect is transient and generally is not leading to patient satisfaction and curative effect. Therefore there is only minor and not significant advantages of placebo effect.	I am frequently using caudal epidural steroid injections under ultrasound guidance for back pain treatment. Sometimes is difficult anatomy and I am mistakenly injecting steroids not in epidural space. Despite of this some clinical effect always is occurring but it is not those effect which must be. However it is significant, but can lead to clinical success and for my mind those are failing cases…			Anesthesiology										Orthopedic								Rheumatology				1 (Never)	1 (Never)	4 (Sometimes)
114511056998	Agree	Very important	Very important	Very important	Extremely important	Extremely important
114511057253	Agree	Very important	Extremely important	Extremely important	Extremely important	Extremely important
114511052433	Agree	Extremely important	Extremely important	Very important	Extremely important	Extremely important
114511052277	Agree	Very important	Extremely important	Extremely important	Extremely important	Extremely important
114511050754	Agree	Very important	Extremely important	Extremely important	Extremely important	Extremely important
114511045133	Agree
114511042279	Agree
114511031634	Agree	Somewhat important	Somewhat important	Very important	Somewhat important	Somewhat important	Nothing, it is not a term i use and i cant translate to danish	Effekts of treatment without direct chemical basis	It is only uset in trials	Harmful placeboeffects	4 (Somewhat Agree)	4 (Somewhat Agree)	3 (Neither Agree or Disagree)	3 (Neither Agree or Disagree)	4 (Somewhat Agree)	3 (Neither Agree or Disagree)	3 (Neither Agree or Disagree)	4 (Somewhat Agree)	4 (Somewhat Agree)	No	I do not	Clinical trial using placebo		Alternative Medicine											Orthopedic											Most likely all of Them, but as you are asking for my experience i have only selected 2	3 (Neutral)	3 (Neutral)	3 (Neutral)
114511039781	Agree	Very important	Extremely important	Very important	Extremely important	Extremely important
114511039837	Agree
114511036822	Agree
114511035598	Agree	Extremely important	Extremely important	Somewhat important	Very important	Very important
114511008076	Agree	Very important	Extremely important	Very important	Extremely important	Very important	Effects that occur beyond what was expected	Patient symptoms improve after taking a placebo or dummy treatment	It is taking a medication/procedure that has no therapeutic properties	This is where a negative effect of a treatment occurs following the patient’s negative expectations of the treatment	1 (Strongly Disagree)	2 (Somewhat Disagree)	2 (Somewhat Disagree)	2 (Somewhat Disagree)	1 (Strongly Disagree)	1 (Strongly Disagree)	1 (Strongly Disagree)	2 (Somewhat Disagree)	3 (Neither Agree or Disagree)	No	If the patient is convinced it works and there are no negative effects on the patient.	No		Alternative Medicine						General Medicine								Pediatric		Psychiatry	Psychology						4 (Sometimes)	4 (Sometimes)	4 (Sometimes)
114511024694	Agree	Very important	Extremely important	Somewhat important	Extremely important	Extremely important
114511024797	Agree	Very important	Very important	Very important	Very important	Very important
114511016941	Agree	Very important	Very important	Extremely important	Extremely important	Extremely important	side effects such as improvement in mental health, increase in physical and social activity	clinical improvement without reaching therapeutic dose of drug	The doctor-patient connection can improve the state of health, it is recognized and there are patients who feel better just being able to talk to their usual treating doctor.	In the same way, a poor doctor-patient relationship can worsen the response to the treatments you propose or perform.	3 (Neither Agree or Disagree)	3 (Neither Agree or Disagree)	5 (Strongly Agree)	5 (Strongly Agree)	5 (Strongly Agree)	5 (Strongly Agree)	4 (Somewhat Agree)	3 (Neither Agree or Disagree)	5 (Strongly Agree)	Yes	Carrying out adequate treatment of the patient begins with a good relationship, establishing real objectives and ensuring that the patient understands the process of their illness.	If the patient believes that a treatment will be effective in relieving their pain, sometimes it helps to improve other aspects such as physical activity and mental health and as a consequence there will be an improvement.		Alternative Medicine						General Medicine						Osteopathy				Psychiatry	Psychology					Pain medicine	3 (Neutral)	3 (Neutral)	5 (Always)
114511022621	Agree	Very important	Extremely important	Very important	Extremely important	Extremely important
114511013546	Agree	Extremely important	Extremely important	Extremely important	Extremely important	Extremely important	goed contact met de patient, laten merken dat je de patient serieus neemt en naar de patient luisterd.	goed luisteren geneest al 50%	idem	altijd proberen te vermijden.	3 (Neither Agree or Disagree)	2 (Somewhat Disagree)	1 (Strongly Disagree)	1 (Strongly Disagree)	1 (Strongly Disagree)	1 (Strongly Disagree)	3 (Neither Agree or Disagree)	2 (Somewhat Disagree)	3 (Neither Agree or Disagree)	Yes	goed luisteren geneest al 50%	bij bijna elke pijnpatient		Alternative Medicine						General Medicine					Orthopedic			Pediatric					Rheumatology			pain	4 (Sometimes)	4 (Sometimes)	4 (Sometimes)
114511022322	Agree
114511020462	Agree	Extremely important	Extremely important	Very important	Extremely important	Extremely important
114511020709	Agree	Very important	Very important	Very important	Very important	Somewhat important
114511017384	Agree	Very important	Very important	Very important	Extremely important	Very important
114511018624	Agree
114511015575	Agree	Very important	Very important	Extremely important	Extremely important	Extremely important
114511001766	Agree	Extremely important	Very important	Somewhat important	Extremely important	Extremely important	The change in function that is not recorded in clinical assessment, impact of interventions on individuals quality of life and general daily activities. This is not often recorded in outcome measures used by pain teams however is powerful and has a significant impact on the individuals experience of occupational balance and satisfaction of their activities	The effect of an expected or anticipated treatment without an active change or trigger	A treatment that does not have any intended change to condition	Impact of treatment following expectation of the results. For example, a patient reading side effects of medications more likely to experience this side effects because they are looking for them	5 (Strongly Agree)	4 (Somewhat Agree)	4 (Somewhat Agree)	4 (Somewhat Agree)	5 (Strongly Agree)	5 (Strongly Agree)	4 (Somewhat Agree)	3 (Neither Agree or Disagree)	2 (Somewhat Disagree)	No	Placebo effect may be considered a way of providing improvement of symptoms without harmful side effects of some medications or procedures. However, there should be a consideration of the message being protected, that an intervention is required at all, rather than self management strategies or lifestyle changes that can be long lasting and independent of healthcare services	No		Alternative Medicine	Anesthesiology																			Surgery			4 (Sometimes)	4 (Sometimes)	4 (Sometimes)
114511013556	Agree	Somewhat important	Very important	Extremely important	Extremely important	Very important
114511006732	Agree
114510997550	Agree	Very important	Extremely important	Not so important	Extremely important	Extremely important	Factors that are not specifically targeted through treatment but are non the less important aspects of overall well being. For example as an OT I may teach a patient activity management principles but my listening and reflection skills and rapport building can facilitate how successful this can be.	If a patient believes that the treatment will be effective, it can be effective.	A treatment that is known to have no effect to test against a treatment that is known to have an effect.	We see this in practice if a patient is informed by a doctor that their condition will deteriorate and they will end up in a wheelchair in the future.	3 (Neither Agree or Disagree)	3 (Neither Agree or Disagree)	4 (Somewhat Agree)	5 (Strongly Agree)	5 (Strongly Agree)	4 (Somewhat Agree)	4 (Somewhat Agree)	3 (Neither Agree or Disagree)	4 (Somewhat Agree)	No	N/A	No examples																								N/A	3 (Neutral)	3 (Neutral)	4 (Sometimes)
114510998703	Agree	Extremely important	Extremely important	Somewhat important	Extremely important	Extremely important	I'm not 100% sure but my sense is that it is the overall impact of someone increasing their knowledge and understanding and therefore belief in an intervention which impacts on a variety of areas of their health and wellbeing	The belief in a treatment being likely to have a beneficial outcome	Not sure	The adverse impact of intervention when people do not understand/ have belief in the beneficial outcome of something. For example if they do not feel valued, heard or understood by a health care professional, or if we use language around pain that increases a sense of fearfulness that could be a nocebo effect	4 (Somewhat Agree)	4 (Somewhat Agree)	5 (Strongly Agree)	5 (Strongly Agree)	4 (Somewhat Agree)	4 (Somewhat Agree)	4 (Somewhat Agree)	4 (Somewhat Agree)	3 (Neither Agree or Disagree)	Yes	Because everything matters when it comes to pain	No											Neurology								Psychology		Rheumatology			Persistent pain	3 (Neutral)	3 (Neutral)	4 (Sometimes)
114511005854	Agree	Very important	Very important	Somewhat important	Very important	Extremely important
114511004613	Agree	Somewhat important	Somewhat important	Not at all important	Very important	Somewhat important
114511003170	Agree	Very important	Very important	Extremely important	Extremely important	Very important
114510988996	Agree	Extremely important	Extremely important	Extremely important	Extremely important	Very important	They are factors that are not specified in the intervention theory that can have effect or influence patient outcomes.	Effects that result from not from targeted intervention but from patient believe about the given intervention	Treatment given to patient that is not the actual intervention, but given to make the patient believe its the real one	Effects produced due to negative previous perception of treatment	5 (Strongly Agree)	4 (Somewhat Agree)	4 (Somewhat Agree)	4 (Somewhat Agree)	5 (Strongly Agree)	5 (Strongly Agree)	5 (Strongly Agree)	4 (Somewhat Agree)	4 (Somewhat Agree)	Yes	To increase patient outcome by improving his believe and confidence about the intervention	Like giving infra-red treatment to relieve pain. Or using electrical stimulation to improve motor function								General Medicine			Neurology			Osteopathy		Pediatric									5 (Always)	5 (Always)	4 (Sometimes)
114511001704	Agree
114510997727	Agree	Very important	Extremely important	Very important	Very important	Very important
114510996689	Agree	Very important	Very important	Extremely important	Very important	Extremely important
114510992045	Agree	Very important	Very important	Very important	Very important	Very important
114510990429	Agree
114510974068	Agree	Very important	Very important	Extremely important	Very important	Extremely important	effects obtained with different treatments	Effects induced by non-clinical treatment	a remote and underutilized clinical resource	effects related to the patient's psycho-physical state	2 (Somewhat Disagree)	3 (Neither Agree or Disagree)	3 (Neither Agree or Disagree)	3 (Neither Agree or Disagree)	3 (Neither Agree or Disagree)	2 (Somewhat Disagree)	2 (Somewhat Disagree)	3 (Neither Agree or Disagree)	2 (Somewhat Disagree)	No	I don't take advantage	No		Alternative Medicine																Psychiatry							2 (Rarely)	2 (Rarely)	3 (Neutral)
114510983399	Agree	Very important	Extremely important	Very important	Extremely important	Very important	nocebo effects	bad experience	may be some good experience from case to case	good experience	5 (Strongly Agree)	4 (Somewhat Agree)	5 (Strongly Agree)	4 (Somewhat Agree)	3 (Neither Agree or Disagree)	3 (Neither Agree or Disagree)	4 (Somewhat Agree)	4 (Somewhat Agree)	3 (Neither Agree or Disagree)	Yes	because of ineeffective evidence based therapy.	in some refractory unresponsive cases											Neurology														5 (Always)	5 (Always)	3 (Neutral)
114510981274	Agree	Extremely important	Extremely important	Somewhat important	Extremely important	Somewhat important	Contextual factors such as the patient therapist interaction that aren’t linked to specific effects of the treatment (eg drug or exercise)	Positive effects of non specific factors	Using an inert substance	Negative effects of non specific factors - eg interaction, giving poor expectations	4 (Somewhat Agree)	4 (Somewhat Agree)	5 (Strongly Agree)	5 (Strongly Agree)	4 (Somewhat Agree)	4 (Somewhat Agree)	5 (Strongly Agree)	3 (Neither Agree or Disagree)	3 (Neither Agree or Disagree)	Yes	I know that the patient therapist interaction - the language I use, the encouragement I give, influences outcome. This is proven in MSK pain.	Telling a patient they are very likely to recover with this treatment		Alternative Medicine	Anesthesiology		Dermatology		Gastroenterology	General Medicine	Pharmacology				Orthopedic	Osteopathy		Pediatric		Psychiatry	Psychology		Rheumatology	Surgery			4 (Sometimes)	4 (Sometimes)	4 (Sometimes)
114510983174	Agree	Somewhat important	Very important	Extremely important	Very important	Extremely important
114510969104	Agree	Very important	Very important	Very important	Very important	Very important	Effect not specifically related to a treatment	Effect determinated by the suggestion of the patient	Treatment who is not specifically effective for that disease	Side effect of a placebo treatment or side effect determinated by the suggestion of the patient	4 (Somewhat Agree)	4 (Somewhat Agree)	4 (Somewhat Agree)	4 (Somewhat Agree)	4 (Somewhat Agree)	4 (Somewhat Agree)	4 (Somewhat Agree)	4 (Somewhat Agree)	2 (Somewhat Disagree)	No	We don’t	No	Allergology		Anesthesiology	Cardiology	Dermatology	Endocrinology	Gastroenterology	General Medicine	Pharmacology	Gynecology	Neurology	Oncology	Orthopedic			Pediatric		Psychiatry		Pulmonology	Rheumatology				4 (Sometimes)	4 (Sometimes)	3 (Neutral)
114510958728	Agree
114510947888	Agree	Extremely important	Extremely important	Very important	Extremely important	Extremely important
114510940833	Agree
114510808953	Agree
114510686029	Agree	Extremely important	Extremely important	Very important	Extremely important	Extremely important
114510682616	Agree	Extremely important	Very important	Very important	Extremely important	Very important
114510650175	Agree	Extremely important	Very important	Very important	Very important	Very important
114510645896	Agree
114510636133	Agree	Very important	Very important	Very important	Extremely important	Extremely important
114510618121	Agree	Extremely important	Very important	Very important	Very important	Extremely important
114510611978	Agree	Very important	Very important	Very important	Very important	Extremely important
114510606425	Agree
114510563837	Agree	Somewhat important	Very important	Very important	Very important	Extremely important
114510516786	Agree	Extremely important	Very important	Very important	Very important	Extremely important	Effects not specifically related to the treatment	Effects related to the suggestion of the patient and not to the efficacy of the treatment	Treatments we already know that are not efficient, that we use to test another treatment	Side effects related to the suggestion of the patient or to the placebo treatment	4 (Somewhat Agree)	4 (Somewhat Agree)	4 (Somewhat Agree)	4 (Somewhat Agree)	4 (Somewhat Agree)	4 (Somewhat Agree)	4 (Somewhat Agree)	3 (Neither Agree or Disagree)	2 (Somewhat Disagree)	No	We don’t	We usually don’t use placebo effect	Allergology		Anesthesiology	Cardiology	Dermatology	Endocrinology	Gastroenterology	General Medicine	Pharmacology	Gynecology	Neurology	Oncology				Pediatric		Psychiatry		Pulmonology	Rheumatology				4 (Sometimes)	4 (Sometimes)	3 (Neutral)
114510532015	Agree	Very important	Extremely important	Very important	Extremely important	Extremely important	not related to the specific treatment	the demonstration of the power of the mind over the body, and how important the patient's trust in the treatment/clinician js	a compound effect on the actual treatment	a harmful effect on therapy	3 (Neither Agree or Disagree)	2 (Somewhat Disagree)	4 (Somewhat Agree)	5 (Strongly Agree)	5 (Strongly Agree)	5 (Strongly Agree)	2 (Somewhat Disagree)	1 (Strongly Disagree)	1 (Strongly Disagree)	Yes	every clinician does, with any treatment - to improve patient's conditions	oral supplements improving mild symptoms	Allergology		Anesthesiology	Cardiology	Dermatology	Endocrinology	Gastroenterology	General Medicine	Pharmacology	Gynecology	Neurology	Oncology	Orthopedic		Otolaryngology	Pediatric	Physiatry	Psychiatry	Psychology	Pulmonology	Rheumatology	Surgery	Urology	Ostheopathy and "alternative medicine" are NOT medicine and you should be ashamed in putting them with real EBM	4 (Sometimes)	4 (Sometimes)	4 (Sometimes)
114510521568	Agree	Very important	Extremely important	Extremely important	Extremely important	Extremely important	Effects that go beyond the one of the intervention	A perceived effect of something that the patient perceived as a treatment which is not	Offering a treatment that has no pharmaceutical of physical effect on the patient, but is perceived as caring	Something that is nocumental	4 (Somewhat Agree)	5 (Strongly Agree)	5 (Strongly Agree)	5 (Strongly Agree)	5 (Strongly Agree)	5 (Strongly Agree)	4 (Somewhat Agree)	3 (Neither Agree or Disagree)	3 (Neither Agree or Disagree)	No	.	.		Alternative Medicine						General Medicine			Neurology	Oncology					Physiatry	Psychiatry	Psychology						4 (Sometimes)	4 (Sometimes)	5 (Always)
114510532676	Agree	Not so important	Somewhat important	Extremely important	Extremely important	Very important
114510520825	Agree	Very important	Very important	Somewhat important	Very important	Very important
114508300483	Agree	Extremely important	Extremely important	Very important	Extremely important	Extremely important	Effetti che permettono di ottenere un risultato positivo conseguente al trattamento, nonostante non vi siano evidenze di efficacia provate, quali: effetto placebo, credenze ed esperienze passate del paziente.	Effetto positivo che si ottiene in termini di riduzione de dolore e miglioramento della funzionalità del paziente legato all’erogazione di un trattamento o al contesto.	Un trattamento che non ha nessun razionale scientifico alla base, ma che ha provata efficacia in letteratura	Effetto che impatta negativamente sulla condizione del paziente in termini di: dolore, funzionalità, paura, credenze e movimento	5 (Strongly Agree)	5 (Strongly Agree)	5 (Strongly Agree)	4 (Somewhat Agree)	5 (Strongly Agree)	5 (Strongly Agree)	5 (Strongly Agree)	3 (Neither Agree or Disagree)	3 (Neither Agree or Disagree)	Yes	Se si tratta di un trattamento che non nuoce o rischioso per la salute del paziente, può essere un fattore da poter sfruttare in fase iniziale abbinandolo ad una corretta educazione del paziente per portarloverso il trattamento più indicato e con maggiori evidenze in letteratura	al momento non saprei													Orthopedic	Osteopathy					Psychology						4 (Sometimes)	4 (Sometimes)	5 (Always)
114510507675	Agree
114510478638	Agree	Extremely important	Extremely important	Extremely important	Extremely important	Very important	non related	positiev effect	dffdf	dffd	2 (Somewhat Disagree)	1 (Strongly Disagree)	2 (Somewhat Disagree)	1 (Strongly Disagree)	1 (Strongly Disagree)	1 (Strongly Disagree)	1 (Strongly Disagree)	1 (Strongly Disagree)	1 (Strongly Disagree)	Yes	dfd	ddff	Allergology		Anesthesiology																						1 (Never)	1 (Never)	1 (Never)
114510497786	Agree	Extremely important	Somewhat important	Somewhat important	Extremely important	Extremely important
114510496157	Agree	Very important	Extremely important	Extremely important	Extremely important	Extremely important
114510493079	Agree	Very important	Very important	Very important	Very important	Extremely important
114510493938	Agree	Very important	Extremely important	Very important	Very important	Extremely important
114510466878	Agree	Very important	Very important	Very important	Extremely important	Very important
114510444414	Agree	Extremely important	Very important	Extremely important	Extremely important	Extremely important
114510437593	Agree
114510404614	Agree
114510399438	Agree
114510369406	Agree	Very important	Extremely important	Somewhat important	Very important	Extremely important	Effects that can be a result of administering any oral drug or injection, eg. nausea, loose stool, headache, pain at the site of injection.	The patient feeling better before the drug had the chance to take effect or would not work for a specific condition.	A part of physical examination mostly to calm the patient, sometimes also certain non-invasive tests.	"Adverse effects" that are not typical for a specific drug if the patient is scared of taking it or has heard bad things about the drug (e.g. statins).	4 (Somewhat Agree)	4 (Somewhat Agree)	5 (Strongly Agree)	5 (Strongly Agree)	4 (Somewhat Agree)	4 (Somewhat Agree)	4 (Somewhat Agree)	5 (Strongly Agree)	3 (Neither Agree or Disagree)	Yes	Because most of the time emotions are stronger than logic.	Lung auscultation in a clear case of a common cold, patients claiming they feal better before the drug would have normally affected their well-being.								General Medicine		Gynecology								Psychiatry			Rheumatology				4 (Sometimes)	4 (Sometimes)	3 (Neutral)
114510390737	Agree	Extremely important	Extremely important	Extremely important	Extremely important	Extremely important
114510350247	Agree	Very important	Very important	Very important	Very important	Extremely important	These are the less expected effects also those that may be the result of another medicine or procedure	The positive health effect of a preparation having a neutral effect on the body, based mainly on the psychological impact	I use it very rarely	The nocebo effect is like a placebo side effect, I have practically never encountered this effect	3 (Neither Agree or Disagree)	4 (Somewhat Agree)	4 (Somewhat Agree)	4 (Somewhat Agree)	4 (Somewhat Agree)	5 (Strongly Agree)	4 (Somewhat Agree)	3 (Neither Agree or Disagree)	3 (Neither Agree or Disagree)	No	I very rarely use the placebo effect	Feeling unwell in a patient with tension headache		Alternative Medicine						General Medicine						Osteopathy			Physiatry	Psychiatry	Psychology						3 (Neutral)	4 (Sometimes)	4 (Sometimes)
114510387799	Agree
114510362293	Agree	Extremely important	Extremely important	Extremely important	Extremely important	Extremely important
114510323579	Agree	Somewhat important	Very important	Very important	Very important	Extremely important	I do not know	When a person’s physical or mental healt appears to improve after taking placebo or”dummy “ treatment	The same i wrote before	Is the opposite of placebo effect	4 (Somewhat Agree)	1 (Strongly Disagree)	3 (Neither Agree or Disagree)	4 (Somewhat Agree)	4 (Somewhat Agree)	4 (Somewhat Agree)	3 (Neither Agree or Disagree)	3 (Neither Agree or Disagree)	3 (Neither Agree or Disagree)	Yes	Because sometimes works and i am sure would not harm the patients	A pain reliefe after surgery	Allergology	Alternative Medicine	Anesthesiology	Cardiology	Dermatology	Endocrinology	Gastroenterology	General Medicine	Pharmacology	Gynecology	Neurology	Oncology	Orthopedic	Osteopathy	Otolaryngology	Pediatric	Physiatry	Psychiatry	Psychology	Pulmonology	Rheumatology	Surgery	Urology		3 (Neutral)	3 (Neutral)	3 (Neutral)
114510328801	Agree
114510325241	Agree
114510313128	Agree	Very important	Very important	Very important	Very important	Very important
114510312215	Agree
114510307007	Agree	Somewhat important	Somewhat important	Somewhat important	Very important	Very important
114510262519	Agree	Very important	Very important	Very important	Very important	Very important	effects not strictly in line with the desired result	temporary positive effect obtained with sham therapy	use of sham therapy	side effects of a procedure or therapy	2 (Somewhat Disagree)	2 (Somewhat Disagree)	4 (Somewhat Agree)	5 (Strongly Agree)	5 (Strongly Agree)	4 (Somewhat Agree)	2 (Somewhat Disagree)	3 (Neither Agree or Disagree)	3 (Neither Agree or Disagree)	No		in analgesic therapy, when the patient repeatedly requires additional analgesics before the administered drug has been able to achieve the desired effect							Gastroenterology	General Medicine											Psychology						2 (Rarely)	2 (Rarely)	4 (Sometimes)
114510292774	Agree
114510284912	Agree	Extremely important	Extremely important	Very important	Extremely important	Extremely important
114510257700	Agree
114510095637	Agree	Very important	Very important	Very important	Very important	Very important	ineffective results for the pathology	calm and reassure the patient	achieve the patient's goals	failing to satisfy the patient in their health request	4 (Somewhat Agree)	4 (Somewhat Agree)	4 (Somewhat Agree)	3 (Neither Agree or Disagree)	3 (Neither Agree or Disagree)	4 (Somewhat Agree)	3 (Neither Agree or Disagree)	4 (Somewhat Agree)	4 (Somewhat Agree)	Yes	to calm the patients	when patients, despite painkillers, continue to report pain		Alternative Medicine					Gastroenterology	General Medicine							Otolaryngology					Pulmonology			Urology		4 (Sometimes)	4 (Sometimes)	3 (Neutral)
114510256881	Agree
114510253045	Agree	Extremely important	Extremely important	Extremely important	Extremely important	Extremely important
114510251000	Agree	Extremely important	Very important	Very important	Very important	Very important
114510250672	Agree
114510248814	Agree	Extremely important	Very important	Very important	Extremely important	Very important
114510234241	Agree	Extremely important	Extremely important	Very important	Very important	Extremely important	All effects are important	None	None	None	1 (Strongly Disagree)	1 (Strongly Disagree)	4 (Somewhat Agree)	5 (Strongly Agree)	5 (Strongly Agree)	5 (Strongly Agree)	2 (Somewhat Disagree)	3 (Neither Agree or Disagree)	5 (Strongly Agree)	No	No advantages	None		Alternative Medicine																							4 (Sometimes)	4 (Sometimes)	4 (Sometimes)
114510241947	Agree
114510237884	Agree
114510237667	Agree
114510236341	Agree	Very important	Extremely important	Extremely important	Extremely important	Extremely important
114510234060	Agree	Somewhat important	Not so important	Extremely important	Very important	Very important
114510235467	Agree
114510207102	Agree	Very important	Very important	Very important	Very important	Very important	domanda non chiara. effetti possono variare in base a fattori individuali , al tipo di farmaco, al dosaggio , possono essere fisici o cognitivi, interessare vari organi, o procurare danni psicologici	risposta posirtiva nel senso di migliioramento del benessere soggettivo, anche in assenza di sostanze attive	impiego di una sostanza non attiva, che puo aumentare il benessere del paziente grazie alla componente psixcologica stimolata dalla somministrazione di un apparente farmaco efficace	effetto negativo dovuto alla convinzione di poter ricevere un possibile danno dal trattamento proposto	5 (Strongly Agree)	2 (Somewhat Disagree)	2 (Somewhat Disagree)	3 (Neither Agree or Disagree)	4 (Somewhat Agree)	3 (Neither Agree or Disagree)	2 (Somewhat Disagree)	4 (Somewhat Agree)	3 (Neither Agree or Disagree)	Yes	impiego molto raro, nella terapia del dolore, quando il pz assume alti dosaggi di oppiacei	terapia del dolore	Allergology	Alternative Medicine			Dermatology		Gastroenterology	General Medicine			Neurology	Oncology							Psychology						1 (Never)	1 (Never)	3 (Neutral)
114510227570	Agree	Very important	Very important	Extremely important	Extremely important	Extremely important
114510224212	Agree	Very important	Very important	Very important	Very important	Very important
114510224118	Agree
114510199318	Agree	Very important	Extremely important	Extremely important	Very important	Extremely important	Effects not linked to a specific treatment	Effects due to a molecule without biological effects	Treatment with a non-biologically active substance	Pejorative effect of a substance without biological effects	4 (Somewhat Agree)	3 (Neither Agree or Disagree)	5 (Strongly Agree)	5 (Strongly Agree)	5 (Strongly Agree)	3 (Neither Agree or Disagree)	3 (Neither Agree or Disagree)	3 (Neither Agree or Disagree)	3 (Neither Agree or Disagree)	Yes	It is important to make patients feel better	The placebo effect can be useful when using food supplements or probiotics	Allergology	Alternative Medicine			Dermatology		Gastroenterology	General Medicine						Osteopathy		Pediatric		Psychiatry	Psychology						5 (Always)	5 (Always)	4 (Sometimes)
114510214918	Agree
114510208784	Agree
114510205953	Agree	Very important	Extremely important	Very important	Extremely important	Extremely important
114510204335	Agree
114510191913	Agree	Very important	Extremely important	Extremely important	Extremely important	Very important	Age, etcnic group, religion	A fake medication who brings relief to the patient	Another way to treat problem's patient	A medication Who brings nocive effects	4 (Somewhat Agree)	3 (Neither Agree or Disagree)	4 (Somewhat Agree)	4 (Somewhat Agree)	4 (Somewhat Agree)	3 (Neither Agree or Disagree)	3 (Neither Agree or Disagree)	3 (Neither Agree or Disagree)	2 (Somewhat Disagree)	Yes	To make the patient relax about the treatment	Sugar or saline solution		Alternative Medicine							Pharmacology			Oncology						Psychiatry							3 (Neutral)	4 (Sometimes)	5 (Always)
114510179795	Agree	Extremely important	Extremely important	Very important	Extremely important	Extremely important	These are practices that give indirect effects on the expected results (for example placebo effect)	Use of a substance without pharmacological effects and properties, which can also produce a certain therapeutic effect, but without this depending on its biological activity. For example, a patient who takes a spoonful of sugar water believing that it is a cough syrup can obtain - through a sort of self-conditioning - an important therapeutic benefit.	Administration of drops of water in fake pharmacological bottles into the glass of a patient with anxiety attacks	The term nocebo is used to indicate any substance or medical therapy that is harmless and has no intrinsic therapeutic activity, but is still capable of triggering negative or unwanted reactions due to the negative value that the subject attributes to the treatment.	5 (Strongly Agree)	4 (Somewhat Agree)	4 (Somewhat Agree)	4 (Somewhat Agree)	4 (Somewhat Agree)	4 (Somewhat Agree)	3 (Neither Agree or Disagree)	3 (Neither Agree or Disagree)	2 (Somewhat Disagree)	Yes	Because working in the emergency room is necessary to resort to non-pharmacological practices to sometimes evaluate the veracity of a patient's symptom or if the latter is a relapse subject to hypochondriacal events or other psychiatric disorders	I can't think of a clear example right now	Allergology	Alternative Medicine									Neurology		Orthopedic				Physiatry	Psychiatry	Psychology						4 (Sometimes)	4 (Sometimes)	2 (Rarely)
114510198247	Agree
114510190763	Agree	Very important	Very important	Very important	Very important	Very important	NO RESULT	NO DRUG	NO DRUG	NEGATIVE EFFECT	4 (Somewhat Agree)	4 (Somewhat Agree)	4 (Somewhat Agree)	4 (Somewhat Agree)	4 (Somewhat Agree)	4 (Somewhat Agree)	4 (Somewhat Agree)	4 (Somewhat Agree)	4 (Somewhat Agree)	Yes	DEPEND ON THE DISEASES	DRUG IS NOT ABSORBED BECASUE THE MODALITY IS NOT CORRECT	Allergology				Dermatology						Neurology							Psychiatry	Psychology						4 (Sometimes)	4 (Sometimes)	1 (Never)
114510062297	Agree	Very important	Extremely important	Extremely important	Extremely important	Extremely important
114508300346	Agree	Very important	Very important	Very important	Extremely important	Extremely important	Sono tutti gli effetti che non interessano l’ambito specifico del trattamento ma semmai influenzati dal contesto e dai soggetti inerenti	L’effetto placebo è un effetto mediato dalla credenza soggettiva di poter star meglio grazie a un certo tipo di trattamento, ma non dal principio attivo del trattamento stesso	L’effetto placebo è un effetto mediato dalla credenza soggettiva di poter star meglio grazie a un certo tipo di trattamento, ma non dal principio attivo del trattamento stesso	Sono effetti che vanno a svantaggiare il risultato del trattamento stesso (come potrebbe essere un’errata convinzione del paziente o del terapista) sempre legati a fattori contestuali	5 (Strongly Agree)	4 (Somewhat Agree)	4 (Somewhat Agree)	5 (Strongly Agree)	4 (Somewhat Agree)	5 (Strongly Agree)	4 (Somewhat Agree)	5 (Strongly Agree)	4 (Somewhat Agree)	Yes	Cerco di veicolare l’effetto placebo, senza avvalermene troppo ma sfruttandolo se possibile per ridurre ulteriormente il sintomo del paziente	Quando il paziente è convinto di poter star peggio o meglio dopo una mia proposta di trattamento, se non educo bene il paziente alla situazione probabilmente capita ciò che lui crede. Anche in situazioni in cui vengono utilizzate ad esempio terapie elettromedicali che il paziente ritiene siano risolutive o allevianti, la terapia funziona più del previsto. Spesso questa è una convinzione derivata …		Alternative Medicine			Dermatology	Endocrinology		General Medicine	Pharmacology				Orthopedic	Osteopathy					Psychology					Fisioterapia	4 (Sometimes)	4 (Sometimes)	5 (Always)
114510191617	Agree	Very important	Very important	Somewhat important	Very important	Extremely important
114510190453	Agree	Very important	Extremely important	Extremely important	Extremely important	Very important
114510173192	Agree	Very important	Very important	Extremely important	Very important	Very important	effects different from what anticipated based on the known mechanisms of action of treatment	positive effects induced by anticipation of such effects by placebo through well known molecular mechanismstreatmentplacebo treatment	see above	negative effects exerted by placebo	4 (Somewhat Agree)	4 (Somewhat Agree)	4 (Somewhat Agree)	4 (Somewhat Agree)	4 (Somewhat Agree)	4 (Somewhat Agree)	4 (Somewhat Agree)	4 (Somewhat Agree)	4 (Somewhat Agree)	Yes	lack of effective treatments for many diseases	too time consuming	Allergology		Anesthesiology	Cardiology	Dermatology	Endocrinology	Gastroenterology	General Medicine		Gynecology	Neurology	Oncology	Orthopedic	Osteopathy	Otolaryngology	Pediatric	Physiatry	Psychiatry	Psychology	Pulmonology	Rheumatology	Surgery	Urology		4 (Sometimes)	4 (Sometimes)	4 (Sometimes)
114510160931	Agree	Very important	Very important	Very important	Very important	Extremely important	Effects that are Not directly related to mechanism of Action of certain medication	Treatment Effect that does Not depend on the influence on the active substance in the medication	Treatment with a medication that is rid of any active substance	Appereance of non-specific adverse effects of Treatment due to patient's negative expectations about the treatment	1 (Strongly Disagree)	4 (Somewhat Agree)	4 (Somewhat Agree)	5 (Strongly Agree)	5 (Strongly Agree)	5 (Strongly Agree)	4 (Somewhat Agree)	3 (Neither Agree or Disagree)	4 (Somewhat Agree)	No	I don't. Sometimes my patients do, but it's usually due to Disinformation. For example they feel much less discomfort with their atrial fibrillation after they are ordered noac drugs.	Not really.	Allergology	Alternative Medicine		Cardiology	Dermatology	Endocrinology	Gastroenterology	General Medicine	Pharmacology	Gynecology	Neurology	Oncology	Orthopedic	Osteopathy	Otolaryngology	Pediatric	Physiatry	Psychiatry	Psychology	Pulmonology	Rheumatology				4 (Sometimes)	4 (Sometimes)	4 (Sometimes)
114510182605	Agree
114510181243	Agree	Very important	Extremely important	Very important	Very important	Very important
114510181619	Agree
114510178532	Agree
114510176361	Agree	Very important	Very important	Very important	Very important	Very important
114510166976	Agree
114510147206	Agree
114510162949	Agree	Very important	Very important	Very important	Extremely important	Very important
114510055357	Agree	Extremely important	Extremely important	Somewhat important	Very important	Extremely important
114510158393	Agree	Extremely important	Extremely important	Extremely important	Extremely important	Extremely important
114510154455	Agree
114510150786	Agree
114510152547	Agree
114510151180	Agree	Very important	Very important	Very important	Extremely important	Very important
114510143692	Agree	Very important	Extremely important	Very important	Extremely important	Very important	effetti che non sono mirati per quella patologia	assenza di principio attivo	assenza di farmaci con attivi	assenza di farmaci con attivi , con esito negativo	5 (Strongly Agree)	2 (Somewhat Disagree)	2 (Somewhat Disagree)	3 (Neither Agree or Disagree)	5 (Strongly Agree)	5 (Strongly Agree)	3 (Neither Agree or Disagree)	2 (Somewhat Disagree)	4 (Somewhat Agree)	Yes	alcune patologie guariscono spontaneamente	patologia autorisolutive o scatenate dal paziente	Allergology				Dermatology		Gastroenterology			Gynecology				Osteopathy		Pediatric		Psychiatry			Rheumatology				4 (Sometimes)	4 (Sometimes)	2 (Rarely)
114510149401	Agree
114510136890	Agree	Extremely important	Very important	Somewhat important	Extremely important	Extremely important
114510117264	Agree	Very important	Very important	Somewhat important	Somewhat important	Extremely important	carrying out adequate communication in times, terms and methods improves understanding of the disease and the therapeutic path undertaken or to be undertaken	ephemeral and transitory benefits on symptoms	no one	no one	1 (Strongly Disagree)	1 (Strongly Disagree)	1 (Strongly Disagree)	1 (Strongly Disagree)	1 (Strongly Disagree)	1 (Strongly Disagree)	1 (Strongly Disagree)	1 (Strongly Disagree)	1 (Strongly Disagree)	No		no one																								no one	1 (Never)	1 (Never)	1 (Never)
114510133902	Agree	Very important	Extremely important	Extremely important	Extremely important	Extremely important
114510115243	Agree
114510123220	Agree	Extremely important	Extremely important	Extremely important	Extremely important	Extremely important
114510123529	Agree
114510120138	Agree
114510116467	Agree	Somewhat important	Somewhat important	Somewhat important	Somewhat important	Very important
114510115867	Agree	Very important	Very important	Very important	Very important	Extremely important
114510058001	Agree	Very important	Very important	Very important	Somewhat important	Somewhat important	sintomi generici come cefalea, nausea, mal di stomaco	effetti positivi legati non al farmaco senza principio attivo ma al trattamento in se e per se	trattamento con farmaci senza principio attivo	effetti negativi legati all'assunzione di un farmaco senza principio attivo	5 (Strongly Agree)	2 (Somewhat Disagree)	4 (Somewhat Agree)	3 (Neither Agree or Disagree)	4 (Somewhat Agree)	4 (Somewhat Agree)	3 (Neither Agree or Disagree)	2 (Somewhat Disagree)	1 (Strongly Disagree)	No		no		Alternative Medicine					Gastroenterology				Neurology		Orthopedic	Osteopathy		Pediatric	Physiatry	Psychiatry	Psychology						4 (Sometimes)	4 (Sometimes)	4 (Sometimes)
114510110420	Agree	Very important	Very important	Very important	Very important	Extremely important
114510106749	Agree
114510100174	Agree	Very important	Extremely important	Extremely important	Extremely important	Extremely important
114510098538	Agree	Extremely important	Extremely important	Extremely important	Extremely important	Extremely important
114510098139	Agree	Not at all important	Extremely important	Very important	Extremely important	Extremely important
114510060773	Agree	Extremely important	Extremely important	Extremely important	Extremely important	Extremely important	placebo effect	when the patient is convinced of the effectiveness of the remedy, without taking any medication.	it can have a curative purpose and satisfy the patient by receiving a therapy that is actually not necessary.	negative psychosomatic event due to lack of confidence in the drug.	3 (Neither Agree or Disagree)	2 (Somewhat Disagree)	5 (Strongly Agree)	2 (Somewhat Disagree)	2 (Somewhat Disagree)	3 (Neither Agree or Disagree)	3 (Neither Agree or Disagree)	2 (Somewhat Disagree)	1 (Strongly Disagree)	Yes	because the patient is convinced of the effectiveness of the remedy without taking any medication.	participants who are given a placebo but are told what side effects the “treatment” may cause	Allergology				Dermatology																				5 (Always)	2 (Rarely)	4 (Sometimes)
114510081601	Agree	Very important	Extremely important	Extremely important	Extremely important	Extremely important	In my opinion, the non-specific effects are related to the clinician's ability to establish a good relationship with the patient, sharing therapy choices, clarifying the reason for hospitalization, what colleagues did in the emergency room and why, the diagnosis or diagnostic hypotheses and the daily plan of activities	In my clinical practice, the placebo effect is the administration of saline instead of painkiller, obtaining good pain control only because the solution is administered intravenously and therefore considered by the patient to be more effective.	In my clinical practice, the placebo effect is the administration of saline instead of painkiller, obtaining good pain control only because the solution is administered intravenously and therefore considered by the patient to be more effective.	The patient's idea that the medication administered is not the correct one or that the time of administration of therapies is very different from the usual home one	3 (Neither Agree or Disagree)	3 (Neither Agree or Disagree)	4 (Somewhat Agree)	5 (Strongly Agree)	4 (Somewhat Agree)	4 (Somewhat Agree)	3 (Neither Agree or Disagree)	3 (Neither Agree or Disagree)	3 (Neither Agree or Disagree)	Yes	It helps a more rapid recover	Usually the administration on few drops of saline or a very low dose of antidepressant (far from the active effect) can induce sleep in patient complaining insomnia just because he believes in the drops effect.		Alternative Medicine					Gastroenterology	General Medicine						Osteopathy				Psychiatry	Psychology					internal medicine	4 (Sometimes)	4 (Sometimes)	4 (Sometimes)
114510086028	Agree	Extremely important	Extremely important	Very important	Extremely important	Extremely important
114510082877	Agree
114510079549	Agree
114510077687	Agree
114510076803	Agree
114510076481	Agree	Very important	Somewhat important	Somewhat important	Somewhat important	Somewhat important
114510063886	Agree	Very important	Extremely important	Very important	Extremely important	Extremely important	Positive or negative effects not directly related to the action of the treatment or surgical procedure	get the same effect as the drug without a drug	a not active drug treatment	a negative attitude towards a treatment	3 (Neither Agree or Disagree)	1 (Strongly Disagree)	3 (Neither Agree or Disagree)	5 (Strongly Agree)	3 (Neither Agree or Disagree)	4 (Somewhat Agree)	2 (Somewhat Disagree)	3 (Neither Agree or Disagree)	2 (Somewhat Disagree)	Yes	improving the patient's expectations of a given treatment	in patients multi drug resistant																								in clinical practice regardless of specialty	4 (Sometimes)	4 (Sometimes)	4 (Sometimes)
114510058704	Agree	Extremely important	Somewhat important	Somewhat important	Somewhat important	Extremely important	unexpected effects	nonsense	last chance	never happened	5 (Strongly Agree)	1 (Strongly Disagree)	1 (Strongly Disagree)	1 (Strongly Disagree)	1 (Strongly Disagree)	1 (Strongly Disagree)	1 (Strongly Disagree)	1 (Strongly Disagree)	1 (Strongly Disagree)	No	meaningless	childs insomnia		Alternative Medicine																	Psychology						5 (Always)	4 (Sometimes)	1 (Never)
114510074373	Agree	Extremely important	Very important	Very important	Very important	Very important
114510073654	Agree	Very important	Extremely important	Extremely important	Extremely important	Extremely important
114510071957	Agree
114510070900	Agree
114510068310	Agree	Very important	Very important	Very important	Extremely important	Extremely important
114510067352	Agree	Very important	Very important	Very important	Very important	Extremely important
114510056701	Agree	Very important	Very important	Very important	Extremely important	Extremely important	non-specific effect is an outcome o change in a patient (or his condition) that is not directly due to the treatment or intervention or medication. Such as placebo effect, relationship and context	there's not a theraupethic component in a medication/drug but the patien belief in the treatment make it have a positive result	is a treatment with not a active component in it (could be a glucose capsule, a saline IV with no drug, etc)	it should be the opposite of placebo, where the patient believe that the treatment produces harm	3 (Neither Agree or Disagree)	4 (Somewhat Agree)	5 (Strongly Agree)	5 (Strongly Agree)	5 (Strongly Agree)	4 (Somewhat Agree)	3 (Neither Agree or Disagree)	4 (Somewhat Agree)	3 (Neither Agree or Disagree)	Yes	It's not used a lot in my clinical practice but could improve patient complaiance	For patient tha repeatedly ask for painkillers even if they had very close strong treatment already (or doesn't really have pain) and you are sure that the recquest is due to other circumstances (such us solitude, call for attention, mental healt problem, etc)		Alternative Medicine					Gastroenterology				Neurology					Pediatric		Psychiatry	Psychology						3 (Neutral)	3 (Neutral)	4 (Sometimes)
114510066281	Agree
114510066268	Agree
114510066209	Agree
114510065952	Agree
114510066026	Agree
114510060054	Agree	Very important	Extremely important	Very important	Extremely important	Extremely important
114510060955	Agree	Extremely important	Extremely important	Extremely important	Extremely important	Extremely important
114510060621	Agree
114510060561	Agree
114510058901	Agree
114510057310	Agree	Extremely important	Very important	Very important	Very important	Extremely important
114510057116	Agree	Extremely important	Extremely important	Very important	Very important	Very important
114510057036	Agree	Very important	Extremely important	Extremely important	Extremely important	Very important
114510056278	Agree	Very important	Extremely important	Extremely important	Extremely important	Very important
114510056052	Agree
114510055737	Agree
114510054772	Agree	Very important	Very important	Somewhat important	Very important	Extremely important
114510050373	Agree
114510043943	Agree
114510024726	Agree	Extremely important	Very important	Very important	Very important	Very important
114509609752	Agree	Very important	Very important	Very important	Very important	Very important	a	a	a	a	1 (Strongly Disagree)	1 (Strongly Disagree)	2 (Somewhat Disagree)	2 (Somewhat Disagree)	2 (Somewhat Disagree)	2 (Somewhat Disagree)	2 (Somewhat Disagree)	2 (Somewhat Disagree)	2 (Somewhat Disagree)	Yes	s	s		Alternative Medicine					Gastroenterology	General Medicine																s	1 (Never)	4 (Sometimes)	1 (Never)
114508300448	Agree	Extremely important	Extremely important	Very important	Very important	Extremely important	Un effetto non strettamente collegato al trattamento o che non ci aspettiamo possa scaturire dal trattamento. In generale potrebbe anche essere un effetto placebo o nocebo.	Effetto positivo del trattamento anche senza evidenza scientifica che il trattamento X produca quell'effetto.	Effetto negativo al trattamento senza evidenza scientifica che il trattamento X produca quell'effetto.	Un effetto nocebo può portare il paziente a ridurre la fiducia nel trattamento, sugli effetti o sulla aderenza allo stesso da parte sua.	4 (Somewhat Agree)	4 (Somewhat Agree)	4 (Somewhat Agree)	4 (Somewhat Agree)	5 (Strongly Agree)	4 (Somewhat Agree)	4 (Somewhat Agree)	3 (Neither Agree or Disagree)	3 (Neither Agree or Disagree)	Yes	Miglioramento della compliance, della fiducia nel terapista e della motivazione a proseguire il trattamento.	Trust, manipolazione e massaggio.		Alternative Medicine					Gastroenterology				Neurology						Physiatry			Pulmonology					4 (Sometimes)	4 (Sometimes)	4 (Sometimes)
114508732831	Agree	Very important	Somewhat important	Somewhat important	Extremely important	Extremely important
114508300507	Agree	Very important	Very important	Very important	Extremely important	Extremely important	Setting di lavoro, rapporto di fiducia paziente terapista, corretta spiegazione del percorso terapeutico	Capacità di riuscire a creare un ambiente favorevole al paziente, al suo percorso, tenendo conto delle sue aspettative	Capacità di riuscire a creare un ambiente	Utilizzo di parole o contesti che possono irritare o ferite il pz	5 (Strongly Agree)	4 (Somewhat Agree)	5 (Strongly Agree)	5 (Strongly Agree)	5 (Strongly Agree)	4 (Somewhat Agree)	4 (Somewhat Agree)	3 (Neither Agree or Disagree)	3 (Neither Agree or Disagree)	Yes	Perché riesco a ottenere prima la fiducia del paziente, cercando di portarlo verso la via che ritengo più opportuna per risolvere il suo problema	Scegliere attentamente l'utilizzo delle parole		Alternative Medicine							Pharmacology			Oncology	Orthopedic												4 (Sometimes)	4 (Sometimes)	4 (Sometimes)
114508300641	Agree	Extremely important	Extremely important	Very important	Extremely important	Extremely important	Effetti legati a fattori soggettivi del pazienti	Outcome positivi legati ad aspettative positive del paziente sul trattamento stesso	Interventi riguardo l'approccio del paziente nei confronti del trattamento	Effetti negativi legati ad aspettative negative riguardo il trattamento	3 (Neither Agree or Disagree)	3 (Neither Agree or Disagree)	5 (Strongly Agree)	5 (Strongly Agree)	5 (Strongly Agree)	5 (Strongly Agree)	4 (Somewhat Agree)	3 (Neither Agree or Disagree)	2 (Somewhat Disagree)	Yes	Perché ha una forte influenza sulla percezione del dolore	Non togliete alcune credenze del paziente che possono essere utili a fargli percepire un migliore effetto e di conseguenza a farlo sentire meglio		Alternative Medicine		Cardiology		Endocrinology	Gastroenterology	General Medicine	Pharmacology	Gynecology	Neurology	Oncology	Orthopedic	Osteopathy	Otolaryngology	Pediatric	Physiatry	Psychiatry	Psychology	Pulmonology	Rheumatology	Surgery	Urology		3 (Neutral)	3 (Neutral)	4 (Sometimes)
114508300807	Agree	Extremely important	Extremely important	Very important	Very important	Extremely important	I don't know	For example when I apply a technique that is not specific to the patient's problem but nevertheless the patient benefits	For example when I apply a technique that is not specific to the patient's problem	Negative patient beliefs about his problem can influence the treatment results	5 (Strongly Agree)	5 (Strongly Agree)	5 (Strongly Agree)	5 (Strongly Agree)	5 (Strongly Agree)	5 (Strongly Agree)	4 (Somewhat Agree)	3 (Neither Agree or Disagree)	3 (Neither Agree or Disagree)	Yes	Placebo effect may be an additional element that allows me to achieve the goals of the treatment	I don't know		Alternative Medicine											Orthopedic	Osteopathy											4 (Sometimes)	4 (Sometimes)	4 (Sometimes)
114508301168	Agree	Very important	Very important	Somewhat important	Extremely important	Very important	Person satisfaction	Positive effect on patient outcome thanks to the environmental contest or practician attitude	An intervention with no specific effect, but that could cause a placebo effect	A negative effect caused by a placebo intervention, person beliefs, enviromental and clinician attitude	4 (Somewhat Agree)	3 (Neither Agree or Disagree)	5 (Strongly Agree)	5 (Strongly Agree)	5 (Strongly Agree)	4 (Somewhat Agree)	3 (Neither Agree or Disagree)	2 (Somewhat Disagree)	2 (Somewhat Disagree)	Yes	To reach better outcome for patient and to promote outotreatment	Hands on techniques		Alternative Medicine			Dermatology			General Medicine	Pharmacology				Orthopedic	Osteopathy			Physiatry		Psychology			Surgery			4 (Sometimes)	4 (Sometimes)	3 (Neutral)
114508300413	Agree	Very important	Very important	Very important	Very important	Very important	Effects not immediatly related with the treatment	A positive effect of a treatment, not necessarily related with a specific treatment	A treatment tha can give positive effect and can make a better compliance to yhe treatment, without a real specific treatment	A negative effect of a treatment, not necessarily related with a specific treatment, tha can make a bad compliance	4 (Somewhat Agree)	5 (Strongly Agree)	5 (Strongly Agree)	5 (Strongly Agree)	5 (Strongly Agree)	4 (Somewhat Agree)	4 (Somewhat Agree)	3 (Neither Agree or Disagree)	3 (Neither Agree or Disagree)	Yes	To empower the treatment, giving positive effect and making a better compliance	With a patient that have strong expectation to a treatment														Osteopathy		Pediatric			Psychology		Rheumatology				3 (Neutral)	3 (Neutral)	3 (Neutral)
114508301945	Agree	Very important	Very important	Very important	Extremely important	Very important	Umore, aderenza al trattamento, autotrattamento, stile di vita	Effetto del trattamento non imputabile al trattamento in sé, ma a aspettative, opinioni, credenze	Trattamento senza un vero principio terapeutico volto a modificare l'atteggiamento o le aspettative del paziente	Effetto negativo determinato da aspettative, opinioni, credenze	4 (Somewhat Agree)	3 (Neither Agree or Disagree)	4 (Somewhat Agree)	5 (Strongly Agree)	5 (Strongly Agree)	4 (Somewhat Agree)	3 (Neither Agree or Disagree)	3 (Neither Agree or Disagree)	4 (Somewhat Agree)	Yes	Effetti benefici non dovuti strettamente al trattamento permettono un miglior outcome	Per mettere il paziente a proprio agio o per evitare di perdere dei pazienti		Alternative Medicine	Anesthesiology	Cardiology		Endocrinology	Gastroenterology		Pharmacology		Neurology						Physiatry		Psychology		Rheumatology	Surgery			3 (Neutral)	4 (Sometimes)	4 (Sometimes)
114508300530	Agree	Very important	Extremely important	Somewhat important	Very important	Extremely important	Non arrivo capisco la problematica del paziente	Una tecnica o esercizio che non effetto clinico sul pz reale	Un trattamento volto anche a comprendere il reale problema del pz	Una pratica che arreca danno al pz ulteriore al suo dolore	4 (Somewhat Agree)	3 (Neither Agree or Disagree)	3 (Neither Agree or Disagree)	3 (Neither Agree or Disagree)	4 (Somewhat Agree)	4 (Somewhat Agree)	4 (Somewhat Agree)	3 (Neither Agree or Disagree)	4 (Somewhat Agree)	Yes	Mi aiuta a comprendere quanto il pz si fa condizionare da una tecnica o un particolare trattamento	Un pz che ha ricevuto un infiltrazione di fisiologica senza nessun ingrediente per un infiammazione al tendine rotuleo													Orthopedic						Psychology						3 (Neutral)	3 (Neutral)	3 (Neutral)
114508300396	Agree	Extremely important	Very important	Very important	Very important	Extremely important	Not treatment related	Il paziente trova beneficio in un finto trattamento	Esempio trattamento con laser o terapia strumentale spenta	Spiegazione errata della situazione del paziente che crea una condizione di paura è un relativo peggioramento dei sintomi	5 (Strongly Agree)	3 (Neither Agree or Disagree)	4 (Somewhat Agree)	4 (Somewhat Agree)	5 (Strongly Agree)	4 (Somewhat Agree)	3 (Neither Agree or Disagree)	3 (Neither Agree or Disagree)	3 (Neither Agree or Disagree)	Yes	Per aumentare la compliance del paziente e la sua condizione psicosociale	Eseguendo una terapia manuale (massaggio) che il paziente richiedeva perché sentiva che poteva trarne beneficio		Alternative Medicine							Pharmacology					Osteopathy			Physiatry		Psychology						3 (Neutral)	3 (Neutral)	4 (Sometimes)
114508300361	Agree	Very important	Very important	Somewhat important	Very important	Very important	Un effetto non preso in considerazione dopo un determinato trattamento	Miglioramento dato dalle credenze del paziente e non dal trattamento somministrato al paziente	È importante perché ci aiuta nella pratica clinica a migliorare i sintomi del paziente	Sono effetti indesiderati dopo un trattamento	4 (Somewhat Agree)	4 (Somewhat Agree)	4 (Somewhat Agree)	4 (Somewhat Agree)	5 (Strongly Agree)	4 (Somewhat Agree)	3 (Neither Agree or Disagree)	3 (Neither Agree or Disagree)	4 (Somewhat Agree)	Yes	Perché ci aiuta in modo indiretto	Un paziente con lombalgia a cui faccio solo un massaggio e fai migliora									Pharmacology				Orthopedic												4 (Sometimes)	4 (Sometimes)	4 (Sometimes)
114508301167	Agree	Extremely important	Very important	Very important	Very important	Very important	Fattori contestuali	Fattori contestuali, conoscenza pregressa del fisioterapista	Cercare di "accontentare" il paziente dove possibile	Riacutizzazione del dolore, mancate aspettative del pz, miglioramenti lenti e poco visibili	3 (Neither Agree or Disagree)	3 (Neither Agree or Disagree)	3 (Neither Agree or Disagree)	4 (Somewhat Agree)	4 (Somewhat Agree)	4 (Somewhat Agree)	3 (Neither Agree or Disagree)	3 (Neither Agree or Disagree)	4 (Somewhat Agree)	Yes	Per favorire una maggiore compliance	Quando il paziente rimane contento dei fattori contestuali									Pharmacology				Orthopedic								Rheumatology				4 (Sometimes)	4 (Sometimes)	3 (Neutral)
114508300813	Agree	Very important	Extremely important	Somewhat important	Extremely important	Very important	Effetti non correlati ad uno specifico intervento ma a più fattori che influenzano il paziente	Effetti contestuali/ambientali che permettono un miglioramento dell'outcome clinico	Interventi mirati a ottimizzare aspetti contestuali o ambientali per ottenere una risposta positiva da parte del paziente	Effetti negativi generati da elementi contestuali/ambientali	4 (Somewhat Agree)	4 (Somewhat Agree)	5 (Strongly Agree)	5 (Strongly Agree)	4 (Somewhat Agree)	4 (Somewhat Agree)	3 (Neither Agree or Disagree)	4 (Somewhat Agree)	4 (Somewhat Agree)	Yes	Perché sono fattori che possono aiutare il paziente e quindi ritengo sia utile cercare di sfruttarli per migliorare l'outcome del paziente	Controllo dell'ambiente in cui si svolge la valutazione e il trattamento																	Physiatry	Psychiatry							2 (Rarely)	2 (Rarely)	4 (Sometimes)
114508300374	Agree	Very important	Very important	Very important	Extremely important	Extremely important	Non lo so	Un miglioramento non relativo a un effettivo trattamento	Farmaco non farmaco	Un trattamento che invece di aiutare il pz ha peggiorato la sua situazione	5 (Strongly Agree)	3 (Neither Agree or Disagree)	4 (Somewhat Agree)	4 (Somewhat Agree)	4 (Somewhat Agree)	3 (Neither Agree or Disagree)	3 (Neither Agree or Disagree)	3 (Neither Agree or Disagree)	2 (Somewhat Disagree)	Yes	Predispone bene il paziente al trattamento	Somministrazione di un placebo e non principio attivo con effetto positivo													Orthopedic												3 (Neutral)	3 (Neutral)	3 (Neutral)
114508300595	Agree	Extremely important	Extremely important	Extremely important	Extremely important	Extremely important	Ad esempio il placebo	Produrre positività nel paziente per fidelizzarlo	Convincere il paziente che un tipo di trattamento possa avere un effetto specifico	Effetto maladattivo che si ripercuote negativamente sulla riuscita del trattamento	2 (Somewhat Disagree)	4 (Somewhat Agree)	3 (Neither Agree or Disagree)	3 (Neither Agree or Disagree)	5 (Strongly Agree)	4 (Somewhat Agree)	4 (Somewhat Agree)	3 (Neither Agree or Disagree)	3 (Neither Agree or Disagree)	No	Non lo utilizzo	Non lo utilizzo		Alternative Medicine							Pharmacology																4 (Sometimes)	4 (Sometimes)	4 (Sometimes)
114508300534	Agree	Very important	Very important	Very important	Very important	Very important	in my opinion it's when a patient prefer for example a massage beside a mobilitation that can be useful for his problem.	It's the most important effect of my treatment.	Many times mean do the treatment that the patient want.Usually means that my work it's well done at patients eyes.. many times placebo treatment its the only thing the work for some patients	Nocebo effects for me it's when i have to much to explain at my patient about his conditions and i have to much to talk and i can going wrong to use terms or description. This can cause false excpation on the patient.	4 (Somewhat Agree)	3 (Neither Agree or Disagree)	3 (Neither Agree or Disagree)	4 (Somewhat Agree)	4 (Somewhat Agree)	4 (Somewhat Agree)	3 (Neither Agree or Disagree)	4 (Somewhat Agree)	3 (Neither Agree or Disagree)	Yes	I think that the advantage came from patient expectations	I have observed many placebo effects after doing a tecar treatments ( That was turned off) on a real problem.													Orthopedic	Osteopathy											2 (Rarely)	2 (Rarely)	2 (Rarely)
114508300998	Agree	Very important	Extremely important	Extremely important	Extremely important	Extremely important	Migliorare l'aderenza al trattamento, la compliance, la funzionalità e il livello di attività e partecipazione del paziente	Effetti positivi che si ottengono anche con trattamenti non specifici per quel determinato problema, dati anche non direttamente dal trattamento effettuato ma dal contesto, dalle aspettative, dal livello di fiducia nel terapista	Un trattamento non specifico o non evidenced based che comunque produce un effetto positivo sul paziente	Effetti negativi sulle condizioni del paziente dati da fattori di contesto non necessariamente correlati al tipo di trattamento	2 (Somewhat Disagree)	2 (Somewhat Disagree)	4 (Somewhat Agree)	4 (Somewhat Agree)	4 (Somewhat Agree)	4 (Somewhat Agree)	2 (Somewhat Disagree)	3 (Neither Agree or Disagree)	4 (Somewhat Agree)	Yes	Perché l'effetto placebo è comunque un effetto positivo sulle condizioni del paziente	Ad esempio, se in passato un determinato trattamento ha sortito benefici sul paziente, cerco di inserirlo all'interno del trattamento per ottenere fiducia e non deludere le aspettative del paziente		Alternative Medicine						General Medicine	Pharmacology					Osteopathy					Psychology						4 (Sometimes)	4 (Sometimes)	4 (Sometimes)
114508300878	Agree	Very important	Very important	Very important	Very important	Very important	Not related to the patient’s problem	Effetti non legati ad un cambiamento biologico	Qualità comunicativo/relazionali che predispongono al meglio il paziente per una maggiore efficacia terapeutica	Qualità comunicativo/relazionali negative per la buona riuscita terapeutica	4 (Somewhat Agree)	2 (Somewhat Disagree)	4 (Somewhat Agree)	4 (Somewhat Agree)	4 (Somewhat Agree)	4 (Somewhat Agree)	3 (Neither Agree or Disagree)	3 (Neither Agree or Disagree)	3 (Neither Agree or Disagree)	Yes	Per il benessere del paziente e la buona riuscita del trattamento	Considero la possibilità di partire con il trattamento dall’aspettativa del paziente		Alternative Medicine		Cardiology	Dermatology		Gastroenterology							Osteopathy		Pediatric	Physiatry	Psychiatry	Psychology		Rheumatology				4 (Sometimes)	4 (Sometimes)	4 (Sometimes)
114508300676	Agree	Extremely important	Very important	Somewhat important	Very important	Extremely important	Effects not directly relatable to the specific pathology but that may intervene through a systemic effect in achieving a positive/ negative outcome	Effects which depend on patients perception and contestual factors and are not creating a direct mechanical/biochemical effect onto the pathology	Administering a treatment which may seem effective but does not actually modify in any direct way any aspect of the patient's pathology	Effects which undermine treatment results by influencing negatively patients beliefs/ expectations	3 (Neither Agree or Disagree)	4 (Somewhat Agree)	4 (Somewhat Agree)	4 (Somewhat Agree)	5 (Strongly Agree)	5 (Strongly Agree)	4 (Somewhat Agree)	3 (Neither Agree or Disagree)	4 (Somewhat Agree)	Yes	Because it can greatly enhance therapeutic outcomes	After applying a manual technique, I would show the patient the immediate change in pain, Range of Movement and other related outcomes. This has a positive effect on the patient as it strengthens the therapeutic alliance, shows them I understood their problem and have an effective way to treat their pain	Allergology	Alternative Medicine		Cardiology	Dermatology	Endocrinology	Gastroenterology	General Medicine	Pharmacology	Gynecology		Oncology	Orthopedic	Osteopathy	Otolaryngology	Pediatric	Physiatry		Psychology	Pulmonology	Rheumatology	Surgery	Urology		4 (Sometimes)	4 (Sometimes)	4 (Sometimes)
114508300474	Agree	Extremely important	Extremely important	Very important	Very important	Extremely important	Aiutano a poter entrare in relazione con il paziente e a preparare eventualmente l’approccio a trattamenti più specifici	Talvolta puó essere il trattamento stesso in pazienti con determinate caratteristiche, a prescindere aiuta paziente e terapista nel processo di guarigione e cura	È parte integrante del percorso di riabilitazione e cura del paziente	Puó essere un ostacolo al recupero e alla guarigione di un paziente, sia effetti nocebo generati dalla comunicazione, sia dal punto di vista fisico	5 (Strongly Agree)	2 (Somewhat Disagree)	5 (Strongly Agree)	4 (Somewhat Agree)	4 (Somewhat Agree)	3 (Neither Agree or Disagree)	4 (Somewhat Agree)	3 (Neither Agree or Disagree)	4 (Somewhat Agree)	Yes		In pazienti che non trarrebbero giovamento nell’immediato da una terapia più specifica		Alternative Medicine							Pharmacology			Oncology	Orthopedic	Osteopathy			Physiatry				Rheumatology				5 (Always)	4 (Sometimes)	4 (Sometimes)
114508300490	Agree	Very important	Extremely important	Very important	Extremely important	Extremely important	Don't know	Effecs not directly related at the clinical practice, but which improve the benefits of the patient and make easier and more effective the health care professional work	Can't describe exactly	Effects that bring negative effects on the patients	3 (Neither Agree or Disagree)	2 (Somewhat Disagree)	4 (Somewhat Agree)	5 (Strongly Agree)	4 (Somewhat Agree)	4 (Somewhat Agree)	3 (Neither Agree or Disagree)	3 (Neither Agree or Disagree)	4 (Somewhat Agree)	No		No, I can't		Alternative Medicine			Dermatology	Endocrinology	Gastroenterology	General Medicine	Pharmacology					Osteopathy					Psychology		Rheumatology				4 (Sometimes)	4 (Sometimes)	3 (Neutral)
114508300513	Agree	Very important	Extremely important	Very important	Extremely important	Very important	Effetti della terapia non strettamente correlati al trattamento effettuato.	Effetti positivi relativi all'outcome previsto conseguenti a una credenza del paziente e non all'efficacia effettiva del trattamento proposto.	Un trattamento che non ha validità clinica ma che è sottoposto al paziente come se l'abbia.	Effetti negativi relativi all'autore non conseguenti al trattamento ma a fattori concomitanti, es. Credenze, lessico utilizzato...	4 (Somewhat Agree)	4 (Somewhat Agree)	4 (Somewhat Agree)	4 (Somewhat Agree)	5 (Strongly Agree)	4 (Somewhat Agree)	4 (Somewhat Agree)	5 (Strongly Agree)	5 (Strongly Agree)	Yes	Per alcuni aspetti, come per la relazione ft-pz, credo sia imprescindibile.	Nella costruzione di una relazione sana, nel linguaggio positivo e senza spaventare il pz.	Allergology	Alternative Medicine		Cardiology	Dermatology	Endocrinology	Gastroenterology	General Medicine	Pharmacology	Gynecology			Orthopedic	Osteopathy			Physiatry	Psychiatry	Psychology			Surgery			4 (Sometimes)	4 (Sometimes)	4 (Sometimes)
114508300518	Agree	Extremely important	Extremely important	Very important	Extremely important	Extremely important	Un effetto non correlato direttamente al trattamento	Effetto del trattamento oltre la sfera fisica, che aumenta l’ effetto del trattamento stesso	Ascoltare, comprendere, spiegare cosa faremo e essere disponibili	Effetti negativi del comportamento del clinico o del paziente oltre il trattamento fisico	3 (Neither Agree or Disagree)	3 (Neither Agree or Disagree)	4 (Somewhat Agree)	4 (Somewhat Agree)	4 (Somewhat Agree)	4 (Somewhat Agree)	4 (Somewhat Agree)	4 (Somewhat Agree)	3 (Neither Agree or Disagree)	Yes	I pazienti sono più confidenti con il clinico e per questo si fidano di più e si affidano di più, migliorando e aumentando l’effetto del trattamento fisioterapico	Durante la valutazione, ascolto la storia del paziente e utilizzo le informazioni per migliorare il mio trattamento e il rapporto paziente terapista											Neurology	Oncology	Orthopedic	Osteopathy		Pediatric									3 (Neutral)	3 (Neutral)	2 (Rarely)
114508300397	Agree	Extremely important	Very important	Very important	Extremely important	Extremely important	Effetto placebo o nocebo	È quella condizione clinica che porta un outcome di un paziente a migliorare non direttamente correlabile all’efficacia del trattamento ricevuto. Un ruolo fondamentale lo giocano le aspettative, le credenze del paziente e i fattori di contesto	È un trattamento che risulta essere efficace più per i fattori contestuali, di aspettative del paziente e del clinico più che per l’efficacia diretta del trattamento stesso.	Sono tutte quei fattori contestuali che hanno un’incidenza negativa sugli outcome clinici del paziente o sulle sue credenze / aspettative.	4 (Somewhat Agree)	2 (Somewhat Disagree)	5 (Strongly Agree)	5 (Strongly Agree)	5 (Strongly Agree)	5 (Strongly Agree)	4 (Somewhat Agree)	5 (Strongly Agree)	5 (Strongly Agree)	Yes	Perché non possono essere rimossi. La prima regola è non nuocere, per cui è importante portare i fattori di contesto a nostro favore e sfruttare l’effetto placebo per migliorare gli outcome clinici del paziente. Questo ci potrà anche aiutare ad instaurare un miglior rapporto di fiducia clinico-paziente.	Quando dopo la semplice prima seduta di valutazione con una persona in cui abbiamo “solamente” parlato, inquadrato il problema, rassicurandola sui possibili scenari e sul significato del suo dolore, si sentiva già meglio a fine valutazione senza aver in alcun modo modificato a livello strutturale il suo problema.	Allergology	Alternative Medicine	Anesthesiology	Cardiology	Dermatology	Endocrinology	Gastroenterology	General Medicine	Pharmacology	Gynecology	Neurology	Oncology	Orthopedic	Osteopathy	Otolaryngology	Pediatric	Physiatry	Psychiatry	Psychology	Pulmonology	Rheumatology	Surgery	Urology		4 (Sometimes)	4 (Sometimes)	4 (Sometimes)
114508300453	Agree	Very important	Extremely important	Very important	Extremely important	Extremely important	Effects not directly related to the clinician’s work, not explainable with clinical reasoning	Effects related to the contest, in its multiple possibilities	Using the contest, the comunication, the words we use, to influence the patient’s symptoms.	When the context and the environment have a bad influence on the patient’s symptoms.	4 (Somewhat Agree)	3 (Neither Agree or Disagree)	5 (Strongly Agree)	5 (Strongly Agree)	5 (Strongly Agree)	4 (Somewhat Agree)	3 (Neither Agree or Disagree)	4 (Somewhat Agree)	4 (Somewhat Agree)	Yes	Being capable of “controlling” the placebo effects (for example the relationship with the patient) is an important factor for the aim of rehabilitation. Pain is a complex symptom, not always related to a real damage and placebo can help with that and with the patient’s compliance.	When a patient finds my work reassuring, my hand very warm, and these factors make them feel healing.	Allergology	Alternative Medicine							Pharmacology				Orthopedic				Physiatry								4 (Sometimes)	4 (Sometimes)	3 (Neutral)
114508300523	Agree	Very important	Extremely important	Very important	Very important	Very important	I don’t know	Utilizzo di terapie fisiche senza evidenza clinica	Un paziente che sta bene dopo essere stato sottoposto ad una terapia non scientificamente provata	Parlare con termini non adeguati	3 (Neither Agree or Disagree)	3 (Neither Agree or Disagree)	4 (Somewhat Agree)	4 (Somewhat Agree)	5 (Strongly Agree)	5 (Strongly Agree)	4 (Somewhat Agree)	4 (Somewhat Agree)	4 (Somewhat Agree)	Yes	Perché l’obiettivo finale è far star bene il paziente	Usando terapie fisiche o terapie manuali senza evidenza scientifica							Gastroenterology						Orthopedic	Osteopathy			Physiatry		Psychology						4 (Sometimes)	4 (Sometimes)	4 (Sometimes)
114508301916	Agree	Extremely important	Extremely important	Very important	Extremely important	Very important	i don’t know	something that the patient thinks is good for you	treatment that the patient thinks is good for you	something that the patient thinks is wrong for him/her	3 (Neither Agree or Disagree)	3 (Neither Agree or Disagree)	4 (Somewhat Agree)	4 (Somewhat Agree)	5 (Strongly Agree)	4 (Somewhat Agree)	3 (Neither Agree or Disagree)	3 (Neither Agree or Disagree)	4 (Somewhat Agree)	Yes	A easy way to take the trust/confidence of the patient	massage													Orthopedic	Osteopathy			Physiatry				Rheumatology				3 (Neutral)	3 (Neutral)	3 (Neutral)
114508300657	Agree	Extremely important	Very important	Very important	Very important	Extremely important	Placebo or nocebo	Un'effetto migliorativo non strettamente correlato al principio attivo o al trattamento	Le convinzioni o aspettative del paziente influenzano positivamente l'outcome del paziente	Aspettative del paziente o convinzioni influenzano negativamente gli outcome del paziente	5 (Strongly Agree)	3 (Neither Agree or Disagree)	4 (Somewhat Agree)	5 (Strongly Agree)	5 (Strongly Agree)	5 (Strongly Agree)	3 (Neither Agree or Disagree)	4 (Somewhat Agree)	4 (Somewhat Agree)	Yes	Migliorare l'outcome	Tecniche manuali sia più specifiche che meno (vedi massaggio) scatenano un effetto placebo nel paziente		Alternative Medicine												Osteopathy										Fisioterapia	5 (Always)	3 (Neutral)	5 (Always)
114508300637	Agree	Extremely important	Very important	Extremely important	Extremely important	Extremely important	Psycological improvement	When a therapy hasn'y any effect but there Is AN improvement anyway	A treatment that hasn'y any effect on a problem	Everything that can augment the symptoms	5 (Strongly Agree)	4 (Somewhat Agree)	4 (Somewhat Agree)	5 (Strongly Agree)	4 (Somewhat Agree)	4 (Somewhat Agree)	4 (Somewhat Agree)	4 (Somewhat Agree)	4 (Somewhat Agree)	Yes	To have Better results	Talking with the patient helps him with the pain								General Medicine	Pharmacology		Neurology								Psychology						4 (Sometimes)	4 (Sometimes)	4 (Sometimes)
114508300450	Agree	Somewhat important	Very important	Somewhat important	Extremely important	Extremely important	Venire in studio, partecipare attivamente alla terapia, essere coinvolto nel processo decisionale	Convinzione di efficacia del trattamento ad es. Il paziente che si sente bene anche dopo una seduta sham	Seduta non indirizzata al problema specifico del pz	Rinforzo di convinzioni sbagliate del pz ad es. Piegarsi con il mal di schiena è dannoso	5 (Strongly Agree)	5 (Strongly Agree)	4 (Somewhat Agree)	4 (Somewhat Agree)	2 (Somewhat Disagree)	3 (Neither Agree or Disagree)	4 (Somewhat Agree)	4 (Somewhat Agree)	4 (Somewhat Agree)	Yes	Perché alcuni pazienti basano la riuscita del trattamento non soltanto su un effetto biomeccanico ma su convinzioni personali	Atteggiamento positivo dell’operatore, trattamento non indirizzato al problema specifico per far sentire meglio il pz		Alternative Medicine		Cardiology	Dermatology	Endocrinology	Gastroenterology																		4 (Sometimes)	4 (Sometimes)	3 (Neutral)
114508301822	Agree	Very important	Very important	Extremely important	Very important	Very important
114508301792	Agree	Extremely important	Extremely important	Extremely important	Extremely important	Extremely important
114508301566	Agree	Very important	Very important	Extremely important	Extremely important	Extremely important
114508300612	Agree	Extremely important	Extremely important	Very important	Extremely important	Extremely important
114508300715	Agree	Very important	Extremely important	Very important	Extremely important	Very important
114508300875	Agree	Extremely important	Extremely important	Extremely important	Extremely important	Very important
114508301482	Agree
114508300497	Agree	Very important	Very important	Very important	Very important	Very important
114508300464	Agree	Very important	Extremely important	Very important	Very important	Very important
114508300617	Agree	Very important	Extremely important	Very important	Very important	Extremely important
114508300606	Agree	Very important	Extremely important	Very important	Very important	Very important
114508300472	Agree	Extremely important	Extremely important	Extremely important	Extremely important	Extremely important
114508300471	Agree	Very important	Very important	Very important	Extremely important	Extremely important
114508300654	Agree	Extremely important	Extremely important	Extremely important	Extremely important	Extremely important
114508300409	Agree	Very important	Very important	Very important	Very important	Extremely important
114508300563	Agree	Extremely important	Very important	Extremely important	Very important	Very important
114508264074	Agree	Very important	Very important	Very important	Very important	Very important	Each patient is individual and effects of analgesia/interventions is unknown.	Having an effect when no intervention is actually being implemented, just the patient believes it could be.	A treatment where the patient does not know if they are getting a treatment or not.	Perceived bad effects from an intervention causing pain/distress.	4 (Somewhat Agree)	4 (Somewhat Agree)	4 (Somewhat Agree)	4 (Somewhat Agree)	5 (Strongly Agree)	5 (Strongly Agree)	3 (Neither Agree or Disagree)	4 (Somewhat Agree)	4 (Somewhat Agree)	No	We don't	Getting better at home, rather than in hospital.			Anesthesiology		Dermatology					Gynecology															3 (Neutral)	3 (Neutral)	4 (Sometimes)
114508232124	Agree
114508070984	Agree	Very important	Very important	Very important	Very important	Extremely important	When the effects of a medication or intervention mechanism are not fully understood, or when the evaluation of the outcome is incomplete or cannot be assessed using a scientific approach.	When a positive reaction occurs that cannot be attributed to the medicine or practice applied in a a tendency	evaluate the effect of the other aspects of attention.	other effect with not positive result for the patient	4 (Somewhat Agree)	3 (Neither Agree or Disagree)	4 (Somewhat Agree)	5 (Strongly Agree)	5 (Strongly Agree)	4 (Somewhat Agree)	2 (Somewhat Disagree)	2 (Somewhat Disagree)	1 (Strongly Disagree)	Yes	In extremely clinical analgesia, during the assessment of acute pain, I can use a placebo effect to give the analgesic minimal time to act and evaluate the need for additional medication when the clinical context is different for the patient requirement.	For the first-line treatment of acute pain in patients with anxiety, there are three doses of fentanyl that can be given. In cases where the time between doses is short, it may be beneficial to give a placebo so that the patient believes they have received the medication. This can help the medication to take effect at the estimated time.			Anesthesiology																						1 (Never)	1 (Never)	1 (Never)
114507984737	Agree	Very important	Very important	Very important	Very important	Extremely important
114507931351	Agree	Very important	Very important	Somewhat important	Very important	Extremely important	Effects that go beyond the expected effects of a medicine listed on the package leaflet	A result greater than expected or heal before even taking the drug	positive effects due to a sugar pill instead of a drug	a drug's side effects that usually do not occur with the same drug	4 (Somewhat Agree)	2 (Somewhat Disagree)	4 (Somewhat Agree)	5 (Strongly Agree)	3 (Neither Agree or Disagree)	3 (Neither Agree or Disagree)	3 (Neither Agree or Disagree)	3 (Neither Agree or Disagree)	3 (Neither Agree or Disagree)	Yes	you can avoid medications and reach (sometimes) the same results	drug for sleeping in oldest patients								General Medicine			Neurology							Psychiatry	Psychology				Urology		4 (Sometimes)	4 (Sometimes)	5 (Always)
114507779047	Agree
114507689829	Agree	Very important	Extremely important	Very important	Very important	Extremely important
114507639337	Agree	Extremely important	Extremely important	Somewhat important	Very important	Very important
114507558502	Agree	Very important	Very important	Somewhat important	Very important	Extremely important	Outcomes that were not the direct objective of treatment	Placebo effects mean a CNS induced improvement in wellbeing or function derived from the belief that a behaviour and/or treatment will bring benefit.	The using of otherwise non evidence treatment techniques to deliberately induce the placebo effect	Treatment interventions that result in the negative response from the CNS and a worsening of the patients wellbeing and function	5 (Strongly Agree)	5 (Strongly Agree)	4 (Somewhat Agree)	4 (Somewhat Agree)	5 (Strongly Agree)	5 (Strongly Agree)	3 (Neither Agree or Disagree)	3 (Neither Agree or Disagree)	1 (Strongly Disagree)	No	I do not set out to use placebo but there are elements of it regarding patient/ clinician relationshipship etc. Even using exercise therapy, that is strongly evidence based, has also initial placebo effect. I don't believe that any treatment is free of placebo. I would have issues with techniques that only induce placebo that are also passive. That's probably a very big discussion.	I work with helping to change beliefs, especially negative belief systems that inhibit function. This is ultimately fascilitating cognitive change that improves function and reduces pain and inhibition. This really is the placebo process.	Allergology	Alternative Medicine	Anesthesiology	Cardiology	Dermatology	Endocrinology	Gastroenterology	General Medicine	Pharmacology	Gynecology	Neurology	Oncology	Orthopedic	Osteopathy	Otolaryngology	Pediatric	Physiatry	Psychiatry	Psychology	Pulmonology	Rheumatology	Surgery	Urology		5 (Always)	5 (Always)	5 (Always)
114507512553	Agree	Extremely important	Extremely important	Extremely important	Extremely important	Very important	Emotional factors, effects that are not reported in the technical schedule	Effects that amplify the effectiveness of a drug	Therapies that make the patient stay better even only throug comunication or relation with tha patient, they are not drugs that are properly evidence on that patient but that he or her experience as positive thanks to a series of factors	The drug is less effective because a bad experience of the patient with pharmacotherapy or the relation with the clinician	1 (Strongly Disagree)	4 (Somewhat Agree)	5 (Strongly Agree)	5 (Strongly Agree)	5 (Strongly Agree)	5 (Strongly Agree)	4 (Somewhat Agree)	4 (Somewhat Agree)	2 (Somewhat Disagree)	Yes	I present the therapy with safety and a big smile	The patient is relieved to see that in medicine i trust, if i give the patient a pat on the back while greeting i’m sure he will take the drug i prescribe with the right faith so that he will stay better and feel stay ok after the treatment	Allergology	Alternative Medicine			Dermatology	Endocrinology	Gastroenterology	General Medicine	Pharmacology	Gynecology	Neurology	Oncology		Osteopathy	Otolaryngology	Pediatric	Physiatry	Psychiatry	Psychology	Pulmonology	Rheumatology				5 (Always)	5 (Always)	5 (Always)
114507520737	Agree
114507481690	Agree	Very important	Very important	Very important	Extremely important	Extremely important	Any effect which can not be attributed to a specific cause.	Any effect which can be attributed to positive treatment expectations.	Any treatment aiming at inducing placebo effects.	Any nocious effect which can be attributed to negative treatment expectations.	5 (Strongly Agree)	5 (Strongly Agree)	4 (Somewhat Agree)	4 (Somewhat Agree)	5 (Strongly Agree)	5 (Strongly Agree)	3 (Neither Agree or Disagree)	4 (Somewhat Agree)	4 (Somewhat Agree)	Yes	Because I suppose that the patient wants to do better.	I can not proove that the effect of an interventional pain treatment is due to a placebo effect, but sometimes I have the strong impression, that also here, the wording when explaining the procedure and the previous experiences with pain interventions play a role for the treatment effect.			Anesthesiology	Cardiology									Orthopedic						Psychology			Surgery		particularly pain medicine	5 (Always)	5 (Always)	5 (Always)
114507469856	Agree
114507326534	Agree	Somewhat important	Very important	Somewhat important	Extremely important	Extremely important	non desired effects, not linked to the molecule, and often reported by the patient in previous case too	clinical efficacy not linked to known drug mechanism	intentional prescription of neutral substance, introduced as effective and somehow special	Occurrence of side effects or lack of efficacy due to poor patient confidence	4 (Somewhat Agree)	4 (Somewhat Agree)	5 (Strongly Agree)	5 (Strongly Agree)	4 (Somewhat Agree)	3 (Neither Agree or Disagree)	3 (Neither Agree or Disagree)	4 (Somewhat Agree)	4 (Somewhat Agree)	Yes	In presence of mild disease, and high risk of severe side effects with "regular" drugs	pazient with advanced liver disease, I don't prescribe NSAIDs for mild painful condition; I prescribe some multivitamin	Allergology	Alternative Medicine			Dermatology		Gastroenterology							Osteopathy			Physiatry								4 (Sometimes)	4 (Sometimes)	2 (Rarely)
114507283385	Agree	Very important	Extremely important	Extremely important	Extremely important	Very important
114507266327	Agree	Very important	Extremely important	Very important	Extremely important	Extremely important
114507244275	Agree	Extremely important	Extremely important	Extremely important	Extremely important	Extremely important
114507223170	Agree	Very important	Very important	Very important	Extremely important	Extremely important	when the patient does not take the prescribed drugs, or takes them incorrectly, or does not show up for regular check-ups	Placebo effects are all the consequences of the good relationship on the patient. Without drugs but with patience and empathy it is possible to achieve almost optimal adherence to treatment	when the mind influences health ... The placebo effect is based on a series of psychological, neurobiological and social principles that contribute to its effectiveness: positive expectations. When a patient has positive expectations about a treatment, the mind can influence the body to achieve positive results.	Harmful or unwanted effects are the side effects of various therapies: drugs, radiotherapy, interventions, etc. the patient is sick!! and it does not help healing	1 (Strongly Disagree)	1 (Strongly Disagree)	3 (Neither Agree or Disagree)	4 (Somewhat Agree)	4 (Somewhat Agree)	4 (Somewhat Agree)	2 (Somewhat Disagree)	2 (Somewhat Disagree)	4 (Somewhat Agree)	No	no	if the patient has already tried various therapies without success, I try a harmless drug but underline the importance of the last attempt		Alternative Medicine						General Medicine													Rheumatology				2 (Rarely)	2 (Rarely)	4 (Sometimes)
114507188837	Agree	Extremely important	Extremely important	Extremely important	Extremely important	Extremely important	Maggior aderenza a terapia da parte del paziente quando si fida del medico	Quando stanno meglio anche con un confetto di vitamina	Quando basta spostare di orario una terapia senza una spiegazione scientifica, ma il paziente risponde meglio	Lo noto quando mi raccontano che sono stati da uno specialista antipatico e lo stesso farmaco dato da lui dà fastidio, mentre dato da specialista o da me con nome commerciale differente viene tollerato di più	5 (Strongly Agree)	5 (Strongly Agree)	4 (Somewhat Agree)	5 (Strongly Agree)	5 (Strongly Agree)	5 (Strongly Agree)	5 (Strongly Agree)	5 (Strongly Agree)	5 (Strongly Agree)	Yes	Perché spesso il paziente risponde meglio alla terapia farmacologica	A inizio professione, per una colica renale, prescrissi antispastico, ma fu consegnato mucolitico, tuttavia il paziente migliorò ugualmente		Alternative Medicine					Gastroenterology	General Medicine			Neurology	Oncology		Osteopathy			Physiatry	Psychiatry	Psychology						4 (Sometimes)	5 (Always)	4 (Sometimes)
114507193381	Agree	Very important	Very important	Somewhat important	Very important	Extremely important	A placebo can produce non-specific effects which are the placebo or nocebo effects (placebo effects are the positive responses, nocebo effects are the negative responses) that occur within a treatment that are not attributed to the specific effects of the treatment.	The placebo effect is when a person's physical or mental health appears to improve after taking a placebo or 'dummy' treatment.	A placebo can be a sugar pill, a water or salt water (saline) injection or even a fake surgical procedure.	Pathological response of the human organism in some particularly suggestible subjects who, fearing the onset of a symptom, favor its appearance; this effect is also observed following the administration of a drug that involves side effects, even if it is a placebo.	4 (Somewhat Agree)	4 (Somewhat Agree)	4 (Somewhat Agree)	5 (Strongly Agree)	5 (Strongly Agree)	5 (Strongly Agree)	3 (Neither Agree or Disagree)	3 (Neither Agree or Disagree)	3 (Neither Agree or Disagree)	Yes	FOR THE RELATIONSHIP OF TRUST EXISTING BETWEEN DOCTOR AND PATIENT	Patient with irritable colon treated with lactic ferments or patient with psychophysical asthenia treated with vitamins or supplements or patient with insomnia treated with herbal products.		Alternative Medicine					Gastroenterology	General Medicine		Gynecology	Neurology			Osteopathy		Pediatric		Psychiatry	Psychology				Urology		4 (Sometimes)	4 (Sometimes)	5 (Always)
114507011679	Agree
114506667089	Agree	Very important	Very important	Very important	Very important	Very important	For me, non-specific effects are non-medical effects, e.g. NOT lowering blood pressure, but calming down, reducing anxiety	that I achieve a therapeutic effect not related to the physiological/biochemical effect of the medicinal substance	that we consciously use placebo to obtain a positive medical effect for the patient	that our medical action harms the patient not through biochemical mechanisms but through unknown mechanisms related to his/her attitude towards treatment	2 (Somewhat Disagree)	2 (Somewhat Disagree)	4 (Somewhat Agree)	5 (Strongly Agree)	4 (Somewhat Agree)	4 (Somewhat Agree)	3 (Neither Agree or Disagree)	3 (Neither Agree or Disagree)	4 (Somewhat Agree)	Yes	because it doesn't hurt and may help	sometimes I recommend to patients a medicine/herb that I know has no medical effect but with which the patient has had good previous experience. I think it will help him since it helped him before	Allergology	Alternative Medicine	Anesthesiology	Cardiology	Dermatology		Gastroenterology	General Medicine		Gynecology	Neurology		Orthopedic	Osteopathy	Otolaryngology	Pediatric		Psychiatry	Psychology	Pulmonology	Rheumatology		Urology		4 (Sometimes)	4 (Sometimes)	3 (Neutral)
114506622193	Agree	Extremely important	Extremely important	Extremely important	Extremely important	Extremely important
114506508969	Agree
114506388577	Agree
114506196781	Agree	Extremely important	Extremely important	Very important	Very important	Very important	Non specific effect is something that BPS model treatment must aware. Emotion is the most component of it. It is build before beliefs. And when you have a sttong believes, it can control your next level. Possitive believes can adjust good communications, clear discussion (between clinician and patient), good understanding, good action, and good self efficacy. It is extremely important but it has …	Placebo has negative effects in long term management. But It depend on the goal that clinical and patient decided. For me, it can help to make positivity at the begining to engage and increase patient motivation. After patient have a Possitive outcome, educate them to manage their conditions. Self efficacy is the key	Placebo means Placebo. Sweet at the begining. To engage patient motivation.	Nocebo sometimes help with the patients in old school. When they believe something extremely bad can motivate them, then nocebo is for them.	1 (Strongly Disagree)	3 (Neither Agree or Disagree)	4 (Somewhat Agree)	4 (Somewhat Agree)	3 (Neither Agree or Disagree)	3 (Neither Agree or Disagree)	3 (Neither Agree or Disagree)	3 (Neither Agree or Disagree)	2 (Somewhat Disagree)	No	I don't used any electrical treatment. Or taping, cuping etc.	For example: When I was young, they told me tape is good in reduce pain. Now I realized, tape is Placebo, and can be working in people who have a Possitive beliefs about it	Allergology	Alternative Medicine	Anesthesiology	Cardiology	Dermatology	Endocrinology	Gastroenterology	General Medicine	Pharmacology	Gynecology	Neurology	Oncology	Orthopedic			Pediatric			Psychology			Surgery			2 (Rarely)	2 (Rarely)	3 (Neutral)
114506180895	Agree	Extremely important	Very important	Very important	Very important	Very important	Non-specific effect are placebo effect and contextual factors. So, everything that surrounds treatment or intervention.	Placebo effect mean percieved effect of improvement/percieved therapeutic effect of the patient. Placebo is the effect of a combination of the expectation, beliefs, sugestion....	Added banefit to a specific effect of the treatment or intervention.	Any intervention, treatment, words, context, interaction which leads to negative outcomes to the patient. Work throught similar mechanism as a placebo but in the opposite way.	4 (Somewhat Agree)	4 (Somewhat Agree)	5 (Strongly Agree)	5 (Strongly Agree)	5 (Strongly Agree)	4 (Somewhat Agree)	4 (Somewhat Agree)	5 (Strongly Agree)	3 (Neither Agree or Disagree)	Yes	Because I want to improve patient outcome.	I do that with every patient. Through good interaction with patient, active listening, do not rush the patinet, eye contact, non-verbal comunication, empathy, postive experience, body language, humor when appropriate, with the enrichment of other contextual factors......		Alternative Medicine						General Medicine	Pharmacology		Neurology		Orthopedic	Osteopathy			Physiatry	Psychiatry	Psychology		Rheumatology	Surgery			3 (Neutral)	4 (Sometimes)	4 (Sometimes)
114506049872	Agree	Very important	Extremely important	Very important	Extremely important	Very important
114505948229	Agree	Very important	Extremely important	Very important	Extremely important	Extremely important	The effects of intervention don’t directly result from/relates to the distinctness of the treatment modalities and their parameters, but attribute to environmental factors, regression to the mean, natural progression etc.	The recipient subjectively and/or objectively improves from non-active or non-effective treatments.	Deliver treatment that scientifically found to be not directly provided active components.	Negative outcomes or responses despite receiving non-active components of the treatment.	5 (Strongly Agree)	5 (Strongly Agree)	5 (Strongly Agree)	5 (Strongly Agree)	5 (Strongly Agree)	5 (Strongly Agree)	5 (Strongly Agree)	5 (Strongly Agree)	5 (Strongly Agree)	No	I don’t, because placebo effects are not consistent and predictable. It may inadvertently cause nocebo effects.	Mechanical traction can increase the space of spinal canal, resulting in decompression of the nerve root entrapment.	Allergology	Alternative Medicine	Anesthesiology		Dermatology		Gastroenterology		Pharmacology				Orthopedic	Osteopathy		Pediatric	Physiatry	Psychiatry			Rheumatology	Surgery			4 (Sometimes)	4 (Sometimes)	3 (Neutral)
114505973047	Agree	Very important	Extremely important	Extremely important	Extremely important	Extremely important
114505919664	Agree	Very important	Extremely important	Extremely important	Extremely important	Extremely important
114505901329	Agree
114505884352	Agree	Extremely important	Extremely important	Extremely important	Extremely important	Extremely important	non-specific effects are perceptions that the patient describes but which have no correlation with the prescribed drugs	the placebo effect is the effect that the patient perceives as well-being deriving from taking something recommended by the doctor	I don't use placebos	unpleasant effects perceived by the patient not attributable to side effects described in the literature	2 (Somewhat Disagree)	4 (Somewhat Agree)	3 (Neither Agree or Disagree)	4 (Somewhat Agree)	5 (Strongly Agree)	5 (Strongly Agree)	5 (Strongly Agree)	1 (Strongly Disagree)	2 (Somewhat Disagree)	No	i don't use	I know that there can be a placebo effect when I prescribe nutraceuticals and they have had an immediate and unexpected effect		Alternative Medicine												Osteopathy			Physiatry	Psychiatry							4 (Sometimes)	4 (Sometimes)	4 (Sometimes)
114505877544	Agree
114505865029	Agree
114505827605	Agree	Extremely important	Extremely important	Extremely important	Extremely important	Extremely important	Possono essere ad esempio le esperienze del paziente o la modalità di assistenza dell'operatore	Tramite l'effetto placebo si somministra al paziente una molecola che non ha effetti clinici ma il paziente è convinto di sí e quindi si può verificare se presenta lo stesso beneficio oppure no	Il trattamento di un placebo si ha con una molecola che non ha effetti clinici sul paziente	Gli effetti nocivi di un farmaco sono gli effetti collaterali e quindi eventuali reazioni avverse	5 (Strongly Agree)	3 (Neither Agree or Disagree)	5 (Strongly Agree)	5 (Strongly Agree)	5 (Strongly Agree)	5 (Strongly Agree)	4 (Somewhat Agree)	4 (Somewhat Agree)	5 (Strongly Agree)	Yes	Perché permette di capire la validità di un farmaco e l'influenza del paziente stesso nella sua guarigione	Nel trattamento del dolore		Alternative Medicine	Anesthesiology														Physiatry		Psychology						4 (Sometimes)	4 (Sometimes)	2 (Rarely)
114505838659	Agree	Very important	Very important	Very important	Extremely important	Very important
114505818739	Agree	Very important	Extremely important	Very important	Extremely important	Extremely important	La storia familiare/esperienziale del paziente	Un effetto curativo che non ha nessun principio attivo curativo in sè	Nella pratica chirurgica aiuta a rilassare anche psicologicamente il paziente a cui non può più essere somministrato alcun farmaco	Un effetto negativo alla somministrazione o esecuzione di qualche attività senza essere veramente nociva	4 (Somewhat Agree)	4 (Somewhat Agree)	4 (Somewhat Agree)	4 (Somewhat Agree)	4 (Somewhat Agree)	4 (Somewhat Agree)	3 (Neither Agree or Disagree)	3 (Neither Agree or Disagree)	4 (Somewhat Agree)	Yes	Nell'ambito chirurgico per la cura del dolore dopo aver somministrato tutti gli antidolorifici possibili, per evitare problemi epatici e/o renali, usato come ultima spiaggia. Sempre esiti positivi.	Terapia del dolore; come sopra					Dermatology			General Medicine										Psychiatry				Surgery	Urology		4 (Sometimes)	4 (Sometimes)	4 (Sometimes)
114505797163	Agree
114505798990	Agree	Very important	Extremely important	Extremely important	Extremely important	Extremely important	Bad compliance	So much, it's positive vibes	So much, it's positive vibes	I don't know	4 (Somewhat Agree)	4 (Somewhat Agree)	4 (Somewhat Agree)	2 (Somewhat Disagree)	5 (Strongly Agree)	5 (Strongly Agree)	3 (Neither Agree or Disagree)	4 (Somewhat Agree)	4 (Somewhat Agree)	Yes	Because the patient trusts in you	Fisiologic solution								General Medicine	Pharmacology		Neurology											Surgery			3 (Neutral)	5 (Always)	5 (Always)
114505803460	Agree	Extremely important	Extremely important	Extremely important	Extremely important	Extremely important
114505800522	Agree	Extremely important	Very important	Very important	Very important	Extremely important
114505796989	Agree
114505799563	Agree
114505720118	Agree	Extremely important	Very important	Extremely important	Very important	Somewhat important	effects not expected from treatment's indications	effects obtained from the intake of drugs that wouldn't have any real therapeutic effect for a specific disease	if the patient trust me or the drug i prescribe he will get better	the reverse of the previous item	5 (Strongly Agree)	4 (Somewhat Agree)	4 (Somewhat Agree)	5 (Strongly Agree)	4 (Somewhat Agree)	4 (Somewhat Agree)	4 (Somewhat Agree)	3 (Neither Agree or Disagree)	3 (Neither Agree or Disagree)	Yes	fewer medication changes	many times in patients with dyspepsia of psychosomatic origin		Alternative Medicine					Gastroenterology	General Medicine																	3 (Neutral)	3 (Neutral)	4 (Sometimes)
114505794745	Agree
114505729834	Agree	Extremely important	Extremely important	Very important	Extremely important	Very important
114505271190	Agree	Extremely important	Extremely important	Extremely important	Extremely important	Extremely important
114505084847	Agree
114505081854	Agree	Extremely important	Extremely important	Extremely important	Extremely important	Extremely important
[truncated: 115 more columns]
